# Supplementary material for: Bromodomain Protein Inhibition Protects β-Cells from Cytokine-Induced Death and Dysfunction via Antagonism of NF-κB Pathway
Source: Cells. 2024 Jun 26;13(13):1108. doi: 10.3390/cells13131108 (PMC11240345; doi:10.3390/cells13131108)
Supplement: Supplementary file 1 [file cells-13-01108-s001.zip]

Archive with 6 entries (6 files):
- cells-2957514-supplementary.docx
- Figure S1.tif
- Figure S2.tif
- Figure S3.tif
- Figure S4.tif
- Sup Table S2_Differential gene expression.xlsx
