# Supplementary material for: Bromodomain Protein Inhibition Protects β-Cells from Cytokine-Induced Death and Dysfunction via Antagonism of NF-κB Pathway
Source: Cells. 2024 Jun 26;13(13):1108. doi: 10.3390/cells13131108 (PMC11240345; doi:10.3390/cells13131108)
Supplement: Supplementary file 1 [file cells-13-01108-s001.zip › Sup Table S2_Differential gene expression.xlsx]

## Sheet: CCIB vs CCVC
Gene_ID	CCIB_3	CCIB_4	CCIB_5	CCVC_1	CCVC_3	CCVC_5	log2FoldChange	pvalue	padj	GeneName	gene_chr	gene_strand	gene_start	gene_end	gene_length	gene_biotype	gene_description	CCIB_3_readcount	CCIB_4_readcount	CCIB_5_readcount	CCVC_1_readcount	CCVC_3_readcount	CCVC_5_readcount	CCIB_3_fpkm	CCIB_4_fpkm	CCIB_5_fpkm	CCVC_1_fpkm	CCVC_3_fpkm	CCVC_5_fpkm
ENSRNOG00000000007	501.47	567.855	636.853	884.401	717.273	765.079	-0.44521	0.00031264	0.0019036	Gad1	3	+	63479963	63519877	3196	protein_coding	glutamate	480	533	617	869	777	841	6.31567	7.39985	8.13476	12.1696	9.89561	10.5596
ENSRNOG00000000021	868.171	788.392	839.16	719.53	689.579	655.002	0.2637	0.011567	0.040726	AABR06033290.1	4	+	219073024	219074225	1200	pseudogene	-	831	740	813	707	747	720	29.1209	27.3623	28.548	26.3695	25.3377	24.0774
ENSRNOG00000000033	869.215	1037.69	949.603	770.416	784.662	739.606	0.30359	0.0036341	0.015686	Tmcc2	13	-	54201418	54238500	3512	protein_coding	transmembrane	832	974	920	757	850	813	9.96217	12.3057	11.0382	9.64727	9.85128	9.28956
ENSRNOG00000000036	1037.42	1190.05	1144.68	1882.79	2181.36	2036.87	-0.83013	1.48e-19	1.01e-17	Klhdc8a	13	+	54143333	54151418	3199	protein_coding	kelch	993	1117	1109	1850	2363	2239	13.0533	15.4932	14.6078	25.8833	30.0661	28.0866
ENSRNOG00000000040	15.671	10.6539	36.1262	53.9393	67.3886	34.5695	-0.68559	0.010837	0.038615	RGD1304622	13	-	77796633	77815260	2640	protein_coding	similar	15	10	35	53	73	38	0.238931	0.168073	0.558638	0.898535	1.1255	0.577615
ENSRNOG00000000042	1043.69	982.294	971.278	671.697	588.958	538.557	0.70496	1.67e-10	3.7e-09	Xpr1	13	-	77853049	77991192	2410	protein_coding	xenotropic	999	922	941	660	638	592	17.4315	16.9753	16.4528	12.2572	10.7754	9.85743
ENSRNOG00000000047	6618.37	6915.47	8081.94	5516.06	4890.75	5980.53	0.38864	9.42e-06	8.44e-05	Cd82	3	-	89026124	89070127	1810	protein_coding	Cd82	6335	6491	7830	5420	5298	6574	147.181	159.124	182.284	134.024	119.141	145.751
ENSRNOG00000000053	8.35784	22.3733	7.22524	116.02	91.3901	104.618	-1.8532	9.09e-13	2.86e-11	Crp	13	+	95599335	95601216	1664	protein_coding	C-reactive	8	21	7	114	99	115	0.202172	0.559975	0.17726	3.0663	2.42164	2.77334
ENSRNOG00000000054	2726.75	2617.67	3083.11	2330.58	2195.21	2315.25	0.29395	0.00032852	0.0019922	Abhd8	16	-	19727394	19734131	1982	protein_coding	abhydrolase	2610	2457	2987	2290	2378	2545	55.376	55.0053	63.5035	51.7124	48.8356	51.528
ENSRNOG00000000060	735.49	626.452	719.427	963.783	1025.6	880.614	-0.44335	4.94e-05	0.00037257	Cplx1	14	+	2190908	2220991	2067	protein_coding	complexin	704	588	697	947	1111	968	14.3224	12.6223	14.2088	20.5056	21.8777	18.7929
ENSRNOG00000000068	1992.3	2192.58	2000.36	1697.56	1383.77	1495.59	0.42174	4.96e-06	4.75e-05	Ppp2r5a	13	-	114599131	114643527	2596	protein_coding	protein	1907	2058	1938	1668	1499	1644	30.8909	35.1758	31.4569	28.7577	23.5031	25.413
ENSRNOG00000000081	52.2365	25.5695	31.9975	147.57	128.315	100.07	-1.2698	1.49e-07	2.03e-06	Antxr2	14	+	13133992	13216815	1464	protein_coding	ANTXR	50	24	31	145	139	110	1.4362	0.727399	0.892251	4.43292	3.86458	3.01516
ENSRNOG00000000091	259.093	222.667	169.277	396.912	460.643	398.46	-0.85414	1.17e-07	1.62e-06	Smad9	2	+	163609443	163625679	1599	protein_coding	SMAD	248	209	164	390	499	438	6.52211	5.79963	4.32177	10.9164	12.7022	10.9922
ENSRNOG00000000098	3575.07	3212.16	3583.72	2786.52	2522	2648.21	0.37461	1.1e-06	1.22e-05	Rnf115	2	+	218339347	218406934	1080	protein_coding	ring	3422	3015	3472	2738	2732	2911	133.242	123.87	135.464	113.468	102.964	108.163
ENSRNOG00000000105	4962.47	4547.1	4441.46	5913.99	5507.4	5247.29	-0.25181	0.00057274	0.0032187	Cplx2	17	-	12883635	12892106	900	protein_coding	complexin	4750	4268	4303	5811	5966	5768	221.94	210.419	201.463	288.982	269.817	257.183
ENSRNOG00000000113	945.481	810.765	717.363	587.226	586.189	560.391	0.48628	4.53e-05	0.00034427	Elac1	18	-	68851118	68868465	2836	protein_coding	elaC	905	761	695	577	635	616	13.4192	11.9064	10.3263	9.1061	9.11372	8.71633
ENSRNOG00000000122	2227.36	2565.47	2713.59	2896.44	3175.57	3281.38	-0.30904	0.0003824	0.0022744	Ak2	5	+	150910956	150929525	1639	protein_coding	adenylate	2132	2408	2629	2846	3440	3607	54.7008	65.1899	67.5893	77.7175	85.4295	88.3133
ENSRNOG00000000123	1716.49	1404.19	1726.83	728.689	871.436	934.287	0.89281	1.34e-15	5.89e-14	Rnf19b	5	+	150992439	151005653	1331	protein_coding	ring	1643	1318	1673	716	944	1027	51.9092	43.938	52.9644	24.0768	28.8684	30.9636
ENSRNOG00000000138	120.144	128.913	140.376	191.332	198.473	205.598	-0.53449	0.0029408	0.013108	Glis1	5	+	130892706	131081379	2382	protein_coding	GLIS	115	121	136	188	215	226	2.20921	2.45269	2.61794	3.84393	3.9978	4.14307
ENSRNOG00000000145	582.959	640.302	592.469	491.56	391.408	382.994	0.48922	0.00016725	0.0010911	Pik3r3	5	+	138859028	138926835	1386	protein_coding	phosphoinositide-3-kinase	558	601	574	483	424	421	16.93	19.2404	17.4508	15.5972	12.4518	12.1893
ENSRNOG00000000147	5840.04	4717.57	5113.4	3292.33	3307.58	3033.02	0.68498	1.96e-16	9.54e-15	Mast2	5	-	138933880	139079273	5399	protein_coding	NA	5590	4428	4954	3235	3583	3334	43.5395	36.3913	38.6642	26.8178	27.0123	24.7806
ENSRNOG00000000157	2362.13	2482.37	2410.13	1765.75	1764.1	1632.96	0.48059	5.14e-10	1.04e-08	Atg12	18	-	40367827	40378153	2566	protein_coding	autophagy	2261	2330	2335	1735	1911	1795	37.0535	40.2904	38.3439	30.2626	30.3132	28.0716
ENSRNOG00000000164	4556.07	4546.04	4731.5	3917.21	3547.6	3449.68	0.33604	2.82e-06	2.86e-05	Lamp2	X	-	124809053	124852469	1747	protein_coding	lysosomal-associated	4361	4267	4584	3849	3843	3792	104.973	108.376	110.565	98.6093	89.5376	87.1033
ENSRNOG00000000168	228.796	219.471	203.339	519.038	565.88	534.009	-1.224	1.66e-19	1.12e-17	Gatm	3	-	121249708	121266292	2264	protein_coding	glycine	219	206	197	510	613	587	4.06774	4.03732	3.66654	10.0822	11.0208	10.4045
ENSRNOG00000000169	138.949	156.613	137.28	194.385	204.012	213.785	-0.43991	0.012478	0.04336	Spata5l1	3	+	121285518	121298517	2499	protein_coding	spermatogenesis	133	147	133	191	221	235	2.23805	2.61008	2.2426	3.42082	3.5996	3.77364
ENSRNOG00000000170	2398.7	2265.03	2132.48	1946.9	1902.57	1849.47	0.24852	0.0017242	0.0083873	Slc30a4	3	-	121344030	121366262	5408	protein_coding	solute	2296	2126	2066	1913	2061	2033	17.8534	17.4433	16.0976	15.8322	15.5121	15.0855
ENSRNOG00000000172	332.224	395.261	416.999	270.714	226.167	289.293	0.49424	0.0012084	0.0061925	Sqrdl	3	+	121438451	121477299	1594	protein_coding	sulfide	318	371	404	266	245	318	8.38926	10.3273	10.6797	7.46889	6.25613	8.00567
ENSRNOG00000000231	1823.05	1862.31	1868.24	1393.26	1231.46	1240.86	0.50974	2.54e-09	4.6e-08	Kctd17	7	+	119637883	119648656	1634	protein_coding	potassium	1745	1748	1810	1369	1334	1364	44.9085	47.467	46.6759	37.4985	33.2301	33.4982
ENSRNOG00000000237	928.765	852.315	781.358	703.246	693.272	710.495	0.27078	0.010922	0.038861	RGD1310429	10	-	67394162	67406916	2204	protein_coding	similar	889	800	757	691	751	781	16.9619	16.1058	14.4727	14.0323	13.8694	14.22
ENSRNOG00000000246	3601.18	3653.24	3763.32	3255.69	2924.48	3183.13	0.23067	0.0013014	0.006603	Amz2	10	+	97435124	97445659	2938	protein_coding	archaelysin	3447	3429	3646	3199	3168	3499	49.3372	51.7867	52.2915	48.7332	43.8896	47.7916
ENSRNOG00000000247	1898.27	2162.75	1980.75	1547.96	1438.24	1564.73	0.39831	3e-06	3.03e-05	Mfsd11	10	+	105455233	105474239	2885	protein_coding	major	1817	2030	1919	1521	1558	1720	26.4846	31.2214	28.0282	23.5964	21.9811	23.9244
ENSRNOG00000000248	4268.77	4548.17	4328.95	4857.59	4848.29	4988.02	-0.15834	0.013994	0.047499	Srsf2	10	-	105451332	105454511	1901	protein_coding	serine	4086	4269	4194	4773	5252	5483	90.386	99.643	92.9635	112.376	112.453	115.743
ENSRNOG00000000257	7933.68	7056.11	7753.71	12299.2	10821.9	10946.7	-0.57215	2.46e-15	1.06e-13	Smpd3	19	-	49107658	49191221	5032	protein_coding	sphingomyelin	7594	6623	7512	12085	11723	12033	63.4874	58.4238	62.9294	107.533	94.8634	95.9986
ENSRNOG00000000258	765.787	744.711	788.583	1034.01	937.902	1082.57	-0.39475	9.64e-05	0.00067335	Prmt7	19	+	49056853	49106846	2303	protein_coding	protein	733	699	764	1016	1016	1190	13.3843	13.4675	13.9787	19.7453	17.9568	20.7354
ENSRNOG00000000275	162.978	142.763	193.017	233.058	222.475	252.904	-0.44609	0.010378	0.037278	Fam13c	20	-	21507803	21625228	3275	protein_coding	family	156	134	187	229	241	278	3.05404	2.76805	3.66837	4.7716	4.56679	5.19361
ENSRNOG00000000281	42.8339	42.6158	48.5123	86.5064	103.391	99.16	-0.83091	0.00036727	0.0021984	Prodh	11	+	90150469	90167638	2182	protein_coding	proline	41	40	47	85	112	109	0.790158	0.813407	0.907631	1.74352	2.08925	2.00461
ENSRNOG00000000304	13980.6	14993.3	14789	12560.7	12415.2	12969	0.20329	0.00055575	0.0031351	Cd164	20	+	47942718	47954349	2874	protein_coding	CD164	13382	14073	14328	12342	13449	14256	202.569	224.78	217.33	198.846	197.054	205.932
ENSRNOG00000000314	5549.61	5665.77	5344.61	4888.12	5001.53	4303	0.21843	0.00293	0.013083	Sec63	20	+	49156193	49225366	5855	protein_coding	SEC63	5312	5318	5178	4803	5418	4730	38.1519	40.3018	37.265	36.7154	37.6652	32.4185
ENSRNOG00000000368	193.275	180.052	201.274	105.843	106.16	71.8683	0.85396	1.67e-05	0.00014104	Grik2	20	-	55396403	56122333	4557	protein_coding	glutamate	185	169	195	104	115	79	2.07069	1.99594	2.18706	1.23895	1.2459	0.843811
ENSRNOG00000000381	1137.71	1080.31	1143.65	883.383	904.669	804.197	0.36282	0.00016994	0.0011038	Herc4	20	+	8063831	8138835	3818	protein_coding	NA	1089	1014	1108	868	980	884	11.9944	11.7843	12.2284	10.1753	10.4476	9.29128
ENSRNOG00000000386	2425.86	2209.63	2569.09	2947.32	2874.63	3574.31	-0.37147	6.62e-05	0.00048446	Pbld1	20	-	28943839	28958143	1985	protein_coding	phenazine	2322	2074	2489	2896	3114	3929	49.1911	46.3608	52.8361	65.2982	63.8537	79.4293
ENSRNOG00000000396	2080.06	2216.02	1970.43	1508.26	1590.56	1652.97	0.38903	3.06e-06	3.08e-05	Ddx50	20	-	34024312	34053709	2521	protein_coding	DExD-box	1991	2080	1909	1482	1723	1817	33.2111	36.6094	31.908	26.3111	27.8189	28.9229
ENSRNOG00000000399	4113.1	3539.24	3603.33	3433.8	3170.03	2839.25	0.24687	0.0043753	0.018369	Kpna1	11	-	70740054	70791248	4946	protein_coding	NA	3937	3322	3491	3374	3434	3121	33.4731	29.8022	29.7414	30.5319	28.2601	25.322
ENSRNOG00000000406	103.428	148.09	69.1558	236.112	298.172	260.181	-1.0775	1.59e-07	2.15e-06	Ros1	20	-	34881357	35027503	7378	protein_coding	ROS	99	139	67	232	323	286	0.564263	0.835947	0.382651	1.40738	1.78194	1.55556
ENSRNOG00000000407	376.103	299.376	326.168	621.828	599.113	599.509	-0.8093	3.11e-10	6.49e-09	Dcbld1	20	+	35139175	35232665	1515	protein_coding	discoidin,	360	281	316	611	649	659	10.7443	8.84908	9.45023	19.4086	18.7483	18.7687
ENSRNOG00000000408	2746.6	2535.64	2646.5	2070.05	1924.73	1800.35	0.44225	4.4e-08	6.55e-07	Gopc	20	-	35250250	35299383	4243	protein_coding	golgi	2629	2380	2564	2034	2085	1979	26.0557	24.889	25.4631	21.4556	20.0014	18.7168
ENSRNOG00000000411	3858.19	3507.28	3308.13	3284.19	2925.4	3088.52	0.19473	0.014769	0.049553	Nus1	20	+	35336831	35363789	3644	protein_coding	NUS1	3693	3292	3205	3227	3169	3395	42.6173	40.0852	37.0609	39.6354	35.3975	37.387
ENSRNOG00000000414	312.374	343.057	231.208	122.127	197.55	167.389	0.73898	8.78e-05	0.00061967	Cep85l	20	-	36333903	36441228	2893	protein_coding	centrosomal	299	322	224	120	214	184	4.34618	4.93867	3.26262	1.8565	3.01088	2.55228
ENSRNOG00000000421	2178.26	2423.77	2355.43	1804.42	1927.5	1823.09	0.31739	6.57e-05	0.00048126	Skiv2l	20	-	6599256	6609917	3912	protein_coding	Ski2	2085	2275	2282	1773	2088	2004	22.4126	25.8039	24.5801	20.2849	21.725	20.5569
ENSRNOG00000000432	282.077	354.776	336.49	177.084	266.785	246.535	0.43881	0.0095674	0.034799	Fkbpl	20	+	6491232	6492720	1290	protein_coding	FKBP	270	333	326	174	289	271	8.80155	11.454	10.6486	6.03702	9.11877	8.43022
ENSRNOG00000000433	1392.63	1690.78	1642.19	1739.29	1942.27	2130.58	-0.28845	0.0036696	0.015802	Prrt1	20	+	6471982	6475627	1949	protein_coding	proline-rich	1333	1587	1591	1709	2104	2342	28.761	36.13	34.3973	39.2458	43.9402	48.2208
ENSRNOG00000000436	63.7285	112.932	89.7994	153.676	178.164	239.258	-0.88103	4.26e-05	0.00032587	Egfl8	20	-	6457567	6459956	1373	protein_coding	EGF-like-domain,	61	106	87	151	193	263	2.13942	3.92274	3.0575	5.63664	6.55188	8.80229
ENSRNOG00000000437	3123.74	3657.5	3767.44	2871	2715.85	3098.52	0.27306	0.001459	0.0072837	Agpat1	20	+	6450325	6457628	2091	protein_coding	1-acylglycerol-3-phosphate	2990	3433	3650	2821	2942	3406	60.1315	72.8488	73.5538	60.3826	57.2686	65.3657
ENSRNOG00000000440	1642.32	1829.28	1933.27	2270.54	2329.06	2337.08	-0.35128	2.32e-05	0.00018918	Pbx2	20	+	6437161	6442086	2858	protein_coding	PBX	1572	1717	1873	2231	2523	2569	23.13	26.657	27.6148	34.9382	35.9321	36.0712
ENSRNOG00000000451	14.6262	34.0926	33.0297	69.2051	64.6192	92.7919	-0.93055	0.00032767	0.0019886	RT1-Ba	20	-	6146271	6150864	1119	protein_coding	RT1	14	32	32	68	70	102	0.526118	1.26889	1.205	2.71983	2.54622	3.65788
ENSRNOG00000000455	201.633	305.768	274.559	165.889	136.624	160.112	0.65768	0.00030956	0.0018895	Tap2	20	+	6075092	6089133	2426	protein_coding	antigen	193	287	266	163	148	176	3.34543	5.24921	4.62016	3.00718	2.48313	2.91126
ENSRNOG00000000457	3349.4	3100.3	3441.28	2120.93	2273.67	2075.99	0.59952	5.97e-15	2.42e-13	Tap1	20	+	6058583	6069216	2943	protein_coding	transporter	3206	2910	3334	2084	2463	2282	45.8098	43.8738	47.7355	31.6935	34.0645	31.1161
ENSRNOG00000000459	681.164	686.114	793.744	511.914	532.647	665.919	0.31702	0.012092	0.042238	Psmb9	20	-	6052972	6058393	913	protein_coding	proteasome	652	644	769	503	577	732	30.0305	31.2981	35.4913	24.6581	25.7237	32.1736
ENSRNOG00000000476	1178.46	1188.98	1340.8	1016.7	1004.37	938.836	0.31488	0.0010181	0.005331	Zbtb22	20	-	7534957	7538123	2571	protein_coding	zinc	1128	1116	1299	999	1088	1032	18.4498	19.2604	21.2899	17.3911	17.2248	16.1078
ENSRNOG00000000487	56.4154	43.6812	47.4801	81.4178	77.5431	98.2503	-0.59133	0.012527	0.043449	Grm4	20	-	8986551	9013774	2764	protein_coding	glutamate	54	41	46	80	84	108	0.821563	0.658186	0.701271	1.29543	1.237	1.568
ENSRNOG00000000489	2100.95	2364.11	2472.06	2670.5	2789.7	2861.08	-0.25647	0.0016174	0.0079388	Nudt3	20	-	9358099	9410646	2059	protein_coding	NA	2011	2219	2395	2624	3022	3145	41.0715	47.8193	49.0135	57.0388	59.7401	61.2948
ENSRNOG00000000491	25.0735	21.3079	31.9975	4.07089	12.9238	7.2778	0.66045	0.012527	0.043449	Spdef	20	-	9495176	9509626	1729	protein_coding	SAM	24	20	31	4	14	8	0.583716	0.51326	0.755498	0.103545	0.32958	0.185675
ENSRNOG00000000499	0	7.45776	0	23.4076	14.7701	22.7431	-0.6351	0.0064696	0.025292	Tcp11	20	-	9848951	9858712	1932	protein_coding	t-complex	0	7	0	23	16	25	0	0.160766	0	0.532824	0.337086	0.519269
ENSRNOG00000000500	0	10.6539	5.16088	11.1949	30.4634	31.8404	-0.61538	0.012793	0.044085	Scube3	20	+	9931818	9950181	2910	protein_coding	signal	0	10	5	11	33	35	0	0.16135	0.0766132	0.179029	0.488438	0.510734
ENSRNOG00000000501	1864.84	2164.88	2194.41	1587.65	1268.38	1457.38	0.51094	2.46e-07	3.16e-06	Zfp523	20	+	9964697	9985907	2489	protein_coding	zinc	1785	2032	2126	1560	1374	1602	30.1577	36.2244	35.9919	28.0519	22.4693	25.8284
ENSRNOG00000000512	276.853	368.626	392.227	749.044	620.345	671.377	-0.90403	1.11e-10	2.56e-09	Slc26a8	20	-	7916763	7962295	3333	protein_coding	solute	265	346	380	736	672	738	3.34346	4.60621	4.80413	9.88338	8.20658	8.88547
ENSRNOG00000000520	4639.65	4769.77	4480.68	5361.36	5048.61	5399.22	-0.18388	0.0051386	0.020959	LOC100910660	20	+	8534915	8544847	2870	protein_coding	serine	4441	4477	4341	5268	5469	5935	65.0705	69.2162	63.7344	82.1536	77.5629	82.9847
ENSRNOG00000000521	1491.87	1241.18	1388.28	1976.42	2100.12	1899.51	-0.52028	1.02e-08	1.67e-07	Cdkn1a	20	+	8592437	8602879	1873	protein_coding	cyclin-dependent	1428	1165	1345	1942	2275	2088	32.0609	27.5988	30.2587	46.406	49.4392	44.7355
ENSRNOG00000000524	2232.59	2283.14	2260.47	2045.62	1895.19	1976.83	0.19174	0.010957	0.038948	RGD735065	20	+	9109905	9143582	1256	protein_coding	similar	2137	2143	2190	2010	2053	2173	71.5484	75.7069	73.4718	71.6258	66.5315	69.4271
ENSRNOG00000000529	1029.06	739.384	1088.95	557.712	588.958	505.807	0.73842	3.25e-08	4.91e-07	Pim1	20	+	10364285	10545832	1201	protein_coding	Pim-1	985	694	1055	548	638	556	34.4888	25.6401	37.0148	20.4221	21.6225	18.5777
ENSRNOG00000000532	7542.95	8041.6	8195.48	6757.68	6252.37	6224.34	0.30152	5.04e-06	4.82e-05	Cmtr1	20	+	10524633	10568580	3718	protein_coding	cap	7220	7548	7940	6640	6773	6842	81.6607	90.0793	89.9865	79.9322	74.1481	73.847
ENSRNOG00000000539	4295.93	4130.53	4577.7	3614.95	3781.15	3858.14	0.20483	0.0034849	0.015161	Zfand3	20	+	10942042	11081446	2402	protein_coding	NA	4112	3877	4435	3552	4096	4241	71.9888	71.6185	77.8013	66.1855	69.4089	70.8524
ENSRNOG00000000542	556.841	585.967	529.507	790.77	636.961	801.468	-0.39251	0.0011596	0.0059774	Dnah8	20	+	11501454	11743556	14463	protein_coding	dynein,	533	550	513	777	690	881	3.8518	4.19389	3.7148	5.97634	4.82646	6.07557
ENSRNOG00000000543	569.378	382.477	424.225	805.019	736.659	700.488	-0.65403	2.2e-06	2.29e-05	Frk	20	+	42996503	43114433	3482	protein_coding	fyn-related	545	359	411	791	798	770	6.58192	4.57476	4.9737	10.1674	9.32829	8.87403
ENSRNOG00000000547	505.649	550.809	383.97	648.289	717.273	727.78	-0.50438	0.00016345	0.00107	Tspyl4	20	+	42829886	42831871	1986	protein_coding	TSPY-like	484	517	372	637	777	800	10.2483	11.5509	7.89278	14.3557	15.9247	16.1648
ENSRNOG00000000561	203.722	192.836	179.599	271.732	263.093	256.542	-0.41342	0.0094426	0.034396	Pald1	20	-	32729253	32765198	4277	protein_coding	phosphatase	195	181	174	267	285	282	2.75727	2.70048	2.46533	4.01822	3.90061	3.80511
ENSRNOG00000000563	31.3419	22.3733	26.8366	73.276	75.6968	67.3196	-0.95587	0.0001507	0.00099667	Adamts14	20	-	32605126	32679770	3378	protein_coding	ADAM	30	21	26	72	82	74	0.373462	0.275843	0.324325	0.953972	0.988058	0.879086
ENSRNOG00000000565	1278.75	1311.5	1290.22	1025.86	1031.14	1058.01	0.30833	0.00040969	0.0024095	Sgpl1	20	-	32497280	32543194	1955	protein_coding	sphingosine-1-phosphate	1224	1231	1250	1008	1117	1163	26.3281	27.9392	26.942	23.0769	23.256	23.8722
ENSRNOG00000000567	243.422	289.787	292.106	140.446	98.7751	160.112	0.90316	1.14e-06	1.26e-05	Unc5b	20	-	32150986	32214979	2841	protein_coding	unc-5	233	272	283	138	107	176	3.44881	4.24816	4.19741	2.17406	1.53299	2.486
ENSRNOG00000000568	96.1152	101.212	61.9306	215.757	184.626	228.341	-1.0594	1.72e-07	2.3e-06	Slc29a3	20	-	32099778	32135978	1807	protein_coding	solute	92	95	60	212	200	251	2.14099	2.33275	1.39913	5.25098	4.50505	5.5741
ENSRNOG00000000571	20210.3	21829.9	22889.6	14418.1	14507	16114.9	0.51888	4.86e-14	1.81e-12	Psap	20	+	31629576	31668604	2568	protein_coding	prosaposin	19345	20490	22176	14167	15715	17714	316.781	354.038	363.877	246.914	249.085	276.809
ENSRNOG00000000573	4151.76	4246.66	4731.5	5773.54	5882.2	5438.34	-0.37354	2.55e-07	3.25e-06	Spock2	20	+	31456801	31479643	1959	protein_coding	NA	3974	3986	4584	5673	6372	5978	85.3058	90.2829	98.5999	129.611	132.394	122.456
ENSRNOG00000000575	1160.7	1076.05	1140.56	834.532	833.588	859.69	0.40488	1.59e-05	0.00013533	Ascc1	20	+	31364396	31450468	1484	protein_coding	NA	1111	1010	1105	820	903	945	31.4822	30.1988	31.3758	24.7311	24.7675	25.5539
ENSRNOG00000000576	615.346	686.114	644.078	525.145	465.258	539.467	0.32947	0.0050627	0.02072	Anapc16	20	-	31349977	31364636	1288	protein_coding	anaphase	589	644	624	516	504	593	19.2302	22.1857	20.4143	17.9307	15.9273	18.4756
ENSRNOG00000000579	1643.36	1560.8	1684.51	2025.27	2203.52	2288.87	-0.40514	9.53e-07	1.08e-05	Marcks	20	+	44693601	44696898	1776	protein_coding	myristoylated	1573	1465	1632	1990	2387	2516	37.2452	36.6014	38.7207	50.1502	54.7063	56.8495
ENSRNOG00000000586	441.921	422.962	340.618	785.682	709.888	674.106	-0.79617	6.03e-10	1.2e-08	Gtf3c6	20	-	47067523	47076603	1553	protein_coding	general	423	397	330	772	769	741	11.4539	11.3428	8.95383	22.2489	20.155	19.1472
ENSRNOG00000000588	400.132	401.654	291.074	565.854	534.493	490.342	-0.50042	0.00045135	0.0026257	Slc16a10	20	-	46863306	46979589	2481	protein_coding	solute	383	377	282	556	579	539	6.49168	6.74244	4.78948	10.0302	9.49904	8.71809
ENSRNOG00000000596	1616.2	1542.69	1721.67	1267.06	1133.61	1176.27	0.4361	1.06e-06	1.19e-05	Fyn	20	+	46160783	46353457	3848	protein_coding	FYN	1547	1448	1668	1245	1228	1293	28.785	28.4291	31.0995	24.6561	22.1166	22.9588
ENSRNOG00000000605	18.8051	22.3733	21.6757	1.01772	0.923132	4.54862	0.85178	0.00062712	0.0034914	Hs3st5	20	+	41969878	42279750	3043	protein_coding	heparan	18	21	21	1	1	5	0.248746	0.30621	0.290793	0.0147082	0.013376	0.0659367
ENSRNOG00000000614	1051	930.089	874.254	1274.19	1240.69	1009.79	-0.28984	0.0093271	0.034069	Bicc1	20	+	20939898	21092147	3226	protein_coding	BicC	1006	873	847	1252	1344	1110	13.1135	12.0075	11.0633	17.3701	16.9575	13.8076
ENSRNOG00000000633	135.815	176.855	113.539	207.615	299.095	291.112	-0.77195	5.47e-05	0.00040884	Rhobtb1	20	-	22756929	22831478	5086	protein_coding	Rho-related	130	166	110	204	324	320	1.07486	1.44822	0.911345	1.79522	2.59297	2.52483
ENSRNOG00000000634	126.412	105.474	78.4454	181.155	169.856	211.966	-0.71498	0.00038867	0.0023025	RGD1306739	20	+	23418565	23526792	1283	protein_coding	ciliary	121	99	76	178	184	233	3.96592	3.42382	2.49605	6.20949	5.8374	7.28766
ENSRNOG00000000635	310.285	296.18	246.69	482.4	526.185	462.14	-0.72907	1.75e-07	2.32e-06	Arid5b	20	+	23665733	23980214	4377	processed_transcript	AT-rich	297	278	239	474	570	508	8.84518	8.736	7.1323	15.0247	16.4312	14.4374
ENSRNOG00000000638	410.579	353.711	389.131	731.742	639.73	631.349	-0.75059	1.48e-09	2.77e-08	Zfp365	20	+	24159323	24183057	2772	protein_coding	zinc	393	332	377	719	693	694	5.9619	5.31432	5.73079	11.6091	10.1758	10.0467
ENSRNOG00000000657	598.63	603.013	587.309	405.054	480.029	385.723	0.46484	0.00020625	0.0013127	Nek7	13	-	60518085	60586290	909	protein_coding	NIMA-related	573	566	569	398	520	424	26.5079	27.6284	26.3764	19.5967	23.2845	18.7181
ENSRNOG00000000665	8068.45	7676.17	8048.91	9195.12	8875.91	8664.22	-0.16593	0.0062037	0.024458	Pitpnb	12	-	53020772	53079031	2637	protein_coding	phosphatidylinositol	7723	7205	7798	9035	9615	9524	125.151	123.197	126.623	155.831	150.813	147.279
ENSRNOG00000000691	169.246	184.313	168.245	340.937	410.794	352.064	-0.98218	2.65e-10	5.62e-09	Foxn4	12	+	49887751	49907292	2708	protein_coding	forkhead	162	173	163	335	445	387	2.51566	2.83465	2.53633	5.5368	6.68867	5.73484
ENSRNOG00000000695	2534.52	2062.6	2107.7	1428.88	1570.25	1394.61	0.58993	6.41e-10	1.27e-08	Ssh1	12	+	50192169	50229287	3015	protein_coding	slingshot	2426	1936	2042	1404	1701	1533	34.2112	28.8072	28.8546	21.0728	23.218	20.6297
ENSRNOG00000000697	10637.4	10375.9	10799.7	13569.3	12706	12859	-0.29513	5.48e-07	6.53e-06	Coro1c	12	+	50264710	50337012	3412	protein_coding	coronin	10182	9739	10463	13333	13764	14135	125.49	126.651	129.215	174.897	164.196	166.244
ENSRNOG00000000703	937.123	968.443	806.13	787.717	658.193	640.446	0.3603	0.0019853	0.0094579	Ficd	12	-	50441769	50444594	1780	protein_coding	NA	897	909	781	774	713	704	21.1913	22.6593	18.4883	19.4618	16.3041	15.8713
ENSRNOG00000000705	219.393	176.855	214.693	470.188	436.641	321.133	-0.89974	5.41e-08	7.97e-07	Wscd2	12	-	50604426	50644721	1707	protein_coding	NA	210	166	208	462	473	353	5.17334	4.31496	5.13448	12.1135	11.2786	8.29851
ENSRNOG00000000708	3560.44	3635.13	3163.62	2782.45	2895.86	2697.33	0.30014	0.00010287	0.00071331	Sgsm1	12	+	51103675	51169362	5116	protein_coding	small	3408	3412	3065	2734	3137	2965	28.0126	29.5925	25.2445	23.9183	24.9581	23.257
ENSRNOG00000000723	1108.46	1237.99	1420.28	2004.91	1625.64	1931.35	-0.53915	4.01e-07	4.93e-06	RT1-CE5	20	-	6968850	6973135	1604	protein_coding	RT1	1061	1162	1376	1970	1761	2123	27.8161	32.1443	36.1477	54.9699	44.6872	53.1135
ENSRNOG00000000728	33.4314	43.6812	53.6732	113.985	110.776	122.813	-1.0625	4.37e-06	4.23e-05	Clic2	20	+	289420	304438	1188	protein_coding	chloride	32	41	52	112	120	135	1.13271	1.53133	1.84439	4.21953	4.11143	4.56012
ENSRNOG00000000729	249.691	253.564	249.787	320.583	336.02	346.605	-0.38211	0.0080051	0.030132	Tmlhe	20	+	231289	279025	1492	protein_coding	trimethyllysine	239	238	242	315	364	381	7.00864	7.36428	7.11103	9.8316	10.3319	10.6619
ENSRNOG00000000763	806.532	1041.96	972.31	717.494	758.814	780.544	0.30661	0.0066049	0.025706	RT1-M3-1	20	-	3856748	3860887	1322	protein_coding	RT1	772	978	942	705	822	858	24.5568	32.8254	30.0252	23.8682	25.3086	26.0444
ENSRNOG00000000768	1532.62	2030.64	2201.63	2523.95	2761.09	3116.72	-0.51877	3.97e-06	3.88e-05	Ubd	20	-	3917783	3919728	666	protein_coding	ubiquitin	1467	1906	2133	2480	2991	3426	92.6277	126.985	134.953	166.663	182.798	206.43
ENSRNOG00000000777	1453.22	1544.82	1669.03	2964.63	2692.78	3125.81	-0.88817	7.22e-25	8.4e-23	RT1-S3	20	+	5274290	5276827	1137	protein_coding	RT1	1391	1450	1617	2913	2917	3436	51.446	56.5862	59.9261	114.668	104.425	121.27
ENSRNOG00000000780	2421.68	2527.12	2709.46	1909.25	1865.65	2119.66	0.36836	8.7e-06	7.87e-05	Ppp1r11	20	+	4131645	4135152	1583	protein_coding	protein	2318	2372	2625	1876	2021	2330	61.5769	66.487	69.8739	53.0414	51.9653	59.0655
ENSRNOG00000000798	2638.99	2660.29	2627.92	3249.59	2961.41	2961.15	-0.20628	0.0046651	0.01935	Gnl1	20	-	5388710	5397660	2053	protein_coding	G	2526	2497	2546	3193	3208	3255	51.7404	53.9675	52.256	69.6102	63.6024	63.624
ENSRNOG00000000799	6914.02	6832.37	6819.59	6053.41	6221.91	5803.14	0.18356	0.0028425	0.012761	Abcf1	20	+	5407475	5420356	3092	protein_coding	ATP	6618	6413	6607	5948	6740	6379	90.0062	92.0289	90.0391	86.0983	88.7255	82.7889
ENSRNOG00000000802	124.323	109.736	115.604	71.2406	73.8505	60.9516	0.60948	0.004813	0.019859	Tbc1d32	20	-	39211898	39445181	3909	protein_coding	TBC1	119	103	112	70	80	67	1.28017	1.16916	1.20731	0.801485	0.833014	0.68781
ENSRNOG00000000808	1483.52	1301.91	1616.39	990.244	1043.14	1009.79	0.51408	1.86e-07	2.46e-06	Hsf2	20	+	40673635	40701124	2545	protein_coding	heat	1420	1222	1566	973	1130	1110	23.4631	21.3052	25.9281	17.1115	18.0725	17.5023
ENSRNOG00000000815	15.671	15.9809	8.25741	80.4001	61.8498	74.5974	-1.454	2.98e-08	4.54e-07	Smpdl3a	20	+	42510561	42532381	1661	protein_coding	sphingomyelin	15	15	8	79	67	82	0.379758	0.400705	0.202949	2.12873	1.64185	1.98109
ENSRNOG00000000816	170.291	204.556	217.789	296.157	301.864	354.793	-0.61696	0.00013508	0.00090296	Ppp1r18	20	-	5469936	5494142	2632	protein_coding	protein	163	192	211	291	327	390	2.60427	3.23682	3.37803	4.94846	5.05697	5.94618
ENSRNOG00000000823	1958.87	1832.48	1719.61	2222.71	2410.3	2282.5	-0.31999	8.98e-05	0.00063269	Gcc2	20	+	29653463	29699347	6526	protein_coding	GRIP	1875	1720	1666	2184	2611	2509	12.082	11.6946	10.7571	14.9785	16.285	15.4281
ENSRNOG00000000836	1676.79	1618.33	1918.82	1246.71	1237.92	1372.77	0.42112	6.8e-06	6.33e-05	Ltb	20	-	6941754	6943598	1167	protein_coding	lymphotoxin-beta	1605	1519	1859	1225	1341	1509	57.8348	57.755	67.1235	46.9816	46.772	51.8893
ENSRNOG00000000837	807.576	925.828	987.793	541.428	547.417	612.245	0.6454	1.64e-08	2.61e-07	Tnf	20	+	6936229	6938839	1679	protein_coding	tumor	773	869	957	532	593	673	19.3604	22.9653	24.0175	14.1816	14.3758	16.0851
ENSRNOG00000000842	483.71	660.544	611.049	314.476	275.093	315.675	0.88389	4.64e-10	9.45e-09	Ddah2	20	+	7122435	7125498	1311	protein_coding	dimethylarginine	463	620	592	309	298	347	14.8513	20.9842	19.0277	10.5492	9.25213	10.6215
ENSRNOG00000000845	2014.24	2305.51	2474.13	1853.27	1669.95	1856.75	0.32679	0.00035026	0.0021102	Abhd16a	20	+	7153000	7168193	3338	protein_coding	NA	1928	2164	2397	1821	1809	2041	101.854	120.628	126.888	102.391	92.5025	102.894
ENSRNOG00000000851	10765.9	10134	11210.5	9462.78	9868.28	9469.33	0.15481	0.013543	0.046175	Bag6	20	+	7198938	7211343	3612	protein_coding	BCL2-associated	10305	9512	10861	9298	10690	10409	122.517	119.327	129.39	117.657	123.019	118.095
ENSRNOG00000000852	32978	29557.2	30196.3	23866.6	23182.6	21217.5	0.43498	8.46e-11	1.98e-09	Prrc2a	20	-	7213149	7226658	6656	protein_coding	proline-rich	31566	27743	29255	23451	25113	23323	199.43	184.945	185.205	157.692	153.572	140.615
ENSRNOG00000000867	10574.8	9015.37	10485.9	12730.7	11349	11204.2	-0.22551	0.003327	0.01458	Vars	20	+	7066750	7081273	3980	protein_coding	valyl-tRNA	10122	8462	10159	12509	12294	12316	106.947	94.3393	107.556	140.67	125.73	124.178
ENSRNOG00000000869	115.965	91.6239	94.9603	256.466	232.629	259.272	-1.1352	3.9e-10	8.06e-09	Arhgef6	X	-	154351133	154467649	2319	protein_coding	Rac/Cdc42	111	86	92	252	252	285	2.01283	1.64551	1.67168	4.86365	4.42311	4.93177
ENSRNOG00000000873	292.524	306.834	329.264	978.031	978.52	1014.34	-1.601	4.94e-46	2.1e-43	Brs3	X	+	154135022	154139400	1380	protein_coding	bombesin	280	288	319	961	1060	1115	8.53226	9.26011	9.74043	31.1679	31.2647	32.4231
ENSRNOG00000000878	562.065	527.37	708.073	784.664	689.579	802.377	-0.3206	0.011179	0.039595	Slc44a4	20	+	6673376	6689628	2254	protein_coding	solute	538	495	686	771	747	882	10.0372	9.74437	12.8244	15.3096	13.4895	15.7027
ENSRNOG00000000885	1119.95	1193.24	804.066	737.849	792.97	715.954	0.44375	0.00053612	0.0030462	Auts2	12	+	30173028	30212512	3069	protein_coding	autism	1072	1120	779	725	859	787	14.6887	16.1929	10.6956	10.5731	11.3926	10.2905
ENSRNOG00000000895	1554.56	1436.15	1424.4	1092.02	1174.22	1089.85	0.38444	1.56e-05	0.00013299	Rabgef1	12	-	31898729	31926568	2826	protein_coding	RAB	1488	1348	1380	1073	1272	1198	22.1419	21.1651	20.5766	16.9938	18.3207	17.0115
ENSRNOG00000000902	6128.39	5977.93	6341.69	4475.94	4544.58	4811.54	0.40923	3.1e-10	6.48e-09	Hsph1	12	-	8423548	8442481	3423	protein_coding	heat	5866	5611	6144	4398	4923	5289	72.0643	72.7338	75.6329	57.5057	58.5398	62.0049
ENSRNOG00000000913	431.474	455.989	537.764	1239.59	1209.3	1336.39	-1.3473	2.29e-34	5.18e-32	Gusb	12	+	32136118	32164707	3055	protein_coding	glucuronidase,	413	428	521	1218	1310	1469	7.09163	7.75457	8.96428	22.2598	21.7726	24.0709
ENSRNOG00000000916	235.064	123.586	155.859	74.2937	80.3125	78.2363	0.90426	3.61e-05	0.00028257	LOC100910196	12	+	9305265	9358427	1632	protein_coding	katanin	225	116	151	73	87	86	5.79759	3.15385	3.89873	2.00201	2.16984	2.11464
ENSRNOG00000000920	82.5337	70.316	55.7375	322.618	272.324	254.723	-1.7197	3.13e-19	2.06e-17	Phkg1	12	+	32392860	32406743	1381	protein_coding	phosphorylase	79	66	54	317	295	280	2.40557	2.12057	1.64766	10.2737	8.69474	8.13623
ENSRNOG00000000922	586.094	710.618	550.15	470.188	428.333	449.404	0.42701	0.00087171	0.0046349	Sumf2	12	-	32407454	32432604	1466	protein_coding	sulfatase	561	667	533	462	464	494	16.0921	20.1881	15.32	14.1049	12.8829	13.5223
ENSRNOG00000000924	7834.43	6660.85	7001.25	11054.5	11731.2	9708.58	-0.58217	7.67e-13	2.44e-11	Slc7a1	12	+	10169916	10192908	6463	protein_coding	solute	7499	6252	6783	10862	12708	10672	48.7926	42.9227	44.2236	75.2209	80.0334	66.263
ENSRNOG00000000925	555.796	673.329	646.143	1022.81	965.596	1104.41	-0.69047	3.6e-10	7.46e-09	Psph	12	+	32455767	32468317	1140	protein_coding	phosphoserine	532	632	626	1005	1046	1214	19.6242	24.5989	23.1385	39.457	37.3469	42.7339
ENSRNOG00000000936	395.953	492.212	368.487	351.114	322.173	268.369	0.3804	0.012595	0.043568	Stx2	12	+	33261860	33285512	1022	protein_coding	syntaxin	379	462	357	345	349	295	18.3402	23.5898	17.3107	17.769	16.3468	13.6226
ENSRNOG00000000961	249.691	254.629	259.076	766.345	690.503	775.995	-1.4612	4.21e-32	7.63e-30	Glt1d1	12	-	34575934	34647621	1109	protein_coding	glycosyltransferase	239	239	251	753	748	853	13.2068	13.9353	13.8981	44.2867	40.0078	44.9804
ENSRNOG00000000962	1653.81	1605.55	1663.87	1568.31	1217.61	1344.57	0.24523	0.012405	0.043147	Slc15a4	12	+	34660965	34680418	2730	protein_coding	solute	1583	1507	1612	1541	1319	1478	24.3839	24.4936	24.8811	25.264	19.6657	21.7256
ENSRNOG00000000975	1756.19	2064.73	1862.05	1169.36	1209.3	1241.77	0.63181	1.48e-12	4.53e-11	Mcoln1	12	+	4216868	4230870	2070	protein_coding	mucolipin	1681	1938	1804	1149	1310	1365	34.1494	41.5419	36.7225	24.8435	25.759	26.4619
ENSRNOG00000000986	1130.4	1212.42	1104.43	1657.87	1728.1	1685.72	-0.54292	1.92e-10	4.17e-09	Camsap3	12	+	4296404	4319735	4141	protein_coding	calmodulin	1082	1138	1070	1629	1872	1853	10.9877	12.1938	10.8879	17.6067	18.4005	17.9568
ENSRNOG00000000991	7365.35	7823.19	7947.76	6349.57	5682.8	6482.7	0.31593	7.06e-06	6.56e-05	Arpc1b	12	-	13321399	13334967	1516	protein_coding	actin	7050	7343	7700	6239	6156	7126	195.558	214.92	214.022	184.195	165.283	188.628
ENSRNOG00000000999	1250.54	1029.17	1006.37	862.011	851.128	791.461	0.37563	0.00050013	0.0028702	Smurf1	12	+	13499016	13588460	2458	protein_coding	SMAD	1197	966	975	847	922	870	20.4785	17.4381	16.7143	15.4228	15.2678	14.2035
ENSRNOG00000001004	24492.7	20138.1	21115.2	18882.8	18399.9	16045.7	0.29505	0.00027187	0.0016815	Ncor2	12	+	38748528	38909933	8576	protein_coding	nuclear	23444	18902	20457	18554	19932	17638	114.956	97.797	100.513	96.8313	94.6007	82.5323
ENSRNOG00000001007	2610.78	2202.17	2601.09	2087.35	1816.72	1956.82	0.32979	0.00023975	0.0015034	Baiap2l1	12	+	14285463	14373559	2271	protein_coding	BAI1-associated	2499	2067	2520	2051	1968	2151	46.2737	40.3856	46.7573	40.4214	35.2725	38.0086
ENSRNOG00000001030	1895.14	2088.17	2115.96	1549.99	1629.33	1511.96	0.3694	8.81e-06	7.95e-05	Tsc22d1	15	+	62249980	62348598	4518	protein_coding	TSC22	1814	1960	2050	1523	1765	1662	25.9463	29.5809	29.3814	23.1854	24.4357	22.6852
ENSRNOG00000001035	947.57	1179.39	1197.32	888.472	912.977	891.53	0.29129	0.0064726	0.025297	Gtf2h3	12	-	39298571	39315037	1840	protein_coding	general	907	1107	1160	873	989	980	20.7288	26.6952	26.5648	21.2353	21.8779	21.3731
ENSRNOG00000001047	1755.15	1806.91	1729.93	1417.69	1493.63	1482.85	0.26188	0.0011102	0.0057506	Map2k7	12	-	4700990	4707936	1260	protein_coding	mitogen	1680	1696	1676	1393	1618	1630	56.0691	59.7253	56.0493	49.4816	52.268	51.913
ENSRNOG00000001052	1322.63	1278.47	1371.76	763.292	793.893	806.016	0.72658	3.34e-15	1.41e-13	Slc25a30	15	-	61519038	61534942	3414	protein_coding	solute	1266	1200	1329	750	860	886	15.5939	15.5963	16.4032	9.83243	10.2533	10.4143
ENSRNOG00000001053	17745.8	18242.7	19055	15336.1	15410.8	16220.4	0.22612	0.00012803	0.00086126	Tmed2	12	-	39342088	39351124	1958	protein_coding	transmembrane	16986	17123	18461	15069	16694	17830	364.807	388.034	397.291	344.457	347.037	365.425
ENSRNOG00000001057	528.633	668.002	688.462	290.051	252.938	270.188	1.1271	4.22e-16	1.97e-14	Ctxn1	12	+	4687159	4688769	1208	protein_coding	cortexin	506	627	667	285	274	297	17.6144	23.0305	23.2662	10.5594	9.23234	9.86617
ENSRNOG00000001059	4319.96	3139.72	3480.5	2818.07	2896.79	2476.27	0.40202	8.4e-05	0.00059494	Usp42	12	+	14904019	14922553	5749	protein_coding	ubiquitin	4135	2947	3372	2769	3138	2722	30.246	22.7452	24.7151	21.5573	22.2172	19.0001
ENSRNOG00000001062	2462.43	2424.84	2355.43	3191.58	3390.66	3270.46	-0.43638	6.05e-10	1.2e-08	LOC100909949	12	-	39429983	39445521	969	protein_coding	lysine	2357	2276	2282	3136	3673	3595	102.287	104.22	99.2335	144.849	154.286	148.879
ENSRNOG00000001064	8168.74	7286.23	6675.09	6597.9	6675.17	5969.61	0.1972	0.013654	0.046483	Sbno1	12	+	39464772	39520024	5133	protein_coding	strawberry	7819	6839	6467	6483	7231	6562	64.0568	59.1186	53.0882	56.5285	57.3397	51.3008
ENSRNOG00000001065	1014.43	891.735	915.541	683.91	694.195	632.259	0.47001	7.68e-06	7.05e-05	Cyth3	12	-	14921915	14953446	3471	protein_coding	cytohesin	971	837	887	672	752	695	11.7639	10.6997	10.768	8.66518	8.81843	8.03506
ENSRNOG00000001070	3635.66	4225.35	3706.55	7222.78	6298.53	8283.95	-0.88703	6.77e-22	5.76e-20	Cdk2ap1	12	+	39538931	39549784	1226	protein_coding	cyclin-dependent	3480	3966	3591	7097	6823	9106	119.364	143.537	123.422	259.088	226.523	298.055
ENSRNOG00000001074	2033.04	1951.8	1917.78	1390.21	1458.55	1266.34	0.50709	3.14e-09	5.6e-08	Mphosph9	12	+	39583052	39639208	3648	protein_coding	M-phase	1946	1832	1858	1366	1580	1392	22.4323	22.283	21.4614	16.7594	17.6291	15.3124
ENSRNOG00000001079	625.793	703.16	733.878	520.056	591.727	536.738	0.30714	0.0085484	0.031791	Daglb	12	-	15156222	15197954	3021	protein_coding	diacylglycerol	599	660	711	511	641	590	8.57062	9.96431	10.1938	7.78187	8.87742	8.05585
ENSRNOG00000001083	6533.74	6422.2	7403.8	5975.05	5926.51	5908.66	0.18973	0.00693	0.026752	Kdelr2	12	-	15232539	15250771	1718	protein_coding	KDEL	6254	6028	7173	5871	6420	6495	153.08	155.687	175.932	152.951	152.104	151.71
ENSRNOG00000001086	3765.21	3860.99	4154.51	2564.66	2582	2636.38	0.58739	1.46e-16	7.2e-15	Vps37b	12	+	39857153	39894365	2520	protein_coding	VPS37B,	3604	3624	4025	2520	2797	2898	60.1408	63.8102	67.3026	44.7572	45.1773	46.1484
ENSRNOG00000001088	1101.15	1013.19	1139.52	1288.44	1345.93	1371.87	-0.29135	0.0013716	0.0069171	Rfc3	12	+	1439597	1450351	1233	protein_coding	replication	1054	951	1104	1266	1458	1508	35.947	34.2232	37.7287	45.9551	48.1307	49.0792
ENSRNOG00000001099	523.41	476.231	423.192	338.902	372.945	312.036	0.44132	0.0013537	0.0068382	Rbak	12	+	15470256	15482463	2924	protein_coding	RB-associated	501	447	410	333	404	343	7.20519	6.78317	5.90844	5.09718	5.62383	4.70734
ENSRNOG00000001108	1893.05	1822.89	1742.31	1581.54	1549.02	1410.98	0.25877	0.0022957	0.01068	N4bp2l2	12	-	613303	634435	1983	protein_coding	NEDD4	1812	1711	1688	1554	1678	1551	38.4256	38.2851	35.8687	35.0745	34.4427	31.3869
ENSRNOG00000001115	7478.18	7067.83	7158.15	5604.6	5485.25	5477.45	0.38461	3.08e-10	6.44e-09	Slc29a4	12	-	15942167	15952584	2401	protein_coding	solute	7158	6634	6935	5507	5942	6021	125.367	122.599	121.708	102.656	100.732	100.632
ENSRNOG00000001120	3847.74	3288.87	2947.9	2675.59	2772.16	2122.39	0.39724	0.00017671	0.0011423	Med13l	12	-	45260303	45412655	6567	protein_coding	mediator	3683	3087	2856	2629	3003	2333	23.5841	20.858	18.3256	17.9179	18.613	14.2563
ENSRNOG00000001123	1379.04	1445.74	1325.31	1129.67	1054.22	1145.34	0.30893	0.00055732	0.0031409	RGD1562310	12	-	45753578	45773812	2546	protein_coding	similar	1320	1357	1284	1110	1142	1259	21.8022	23.6496	21.2507	19.5132	18.2573	19.8439
ENSRNOG00000001124	762.653	791.588	896.962	576.031	569.572	628.62	0.44511	6.93e-05	0.00050526	Rnft2	12	+	45773943	45839516	4194	protein_coding	ring	730	743	869	566	617	691	7.31947	7.86073	8.73087	6.04019	5.98804	6.61163
ENSRNOG00000001128	188.051	194.967	233.272	529.216	395.1	524.002	-1.1175	8.68e-13	2.74e-11	Tesc	12	-	45973046	46006207	645	protein_coding	tescalcin	180	183	226	520	428	576	11.7354	12.5891	14.7644	36.0833	27.0092	35.8362
ENSRNOG00000001129	4618.75	4695.19	4858.46	4144.17	3792.23	3929.1	0.2524	0.00018399	0.0011847	Fbxo21	12	-	46075020	46106396	3539	protein_coding	F-box	4421	4407	4707	4072	4108	4319	52.5321	55.2542	56.0441	51.498	47.2474	48.9736
ENSRNOG00000001130	35.5208	21.3079	13.4183	92.6127	133.854	68.2294	-1.2906	6.6e-07	7.72e-06	Nos1	12	-	46049288	46209569	4594	protein_coding	nitric	34	20	13	91	145	75	0.323403	0.20073	0.123905	0.921263	1.33498	0.680769
ENSRNOG00000001135	6335.24	5803.2	6144.55	5318.62	4817.82	4883.4	0.27907	5.42e-05	0.00040591	Wsb2	12	-	46762964	46783174	1511	protein_coding	WD	6064	5447	5953	5226	5219	5368	168.764	159.954	166.011	154.799	140.589	142.563
ENSRNOG00000001139	5512	5563.49	5707.94	7040.6	6528.39	6921.19	-0.28382	6.8e-06	6.33e-05	Suds3	12	+	47018975	47040897	2245	protein_coding	SDS3	5276	5222	5530	6918	7072	7608	136.785	142.853	143.662	190.894	177.468	188.226
ENSRNOG00000001149	3913.56	3395.41	3489.79	2253.24	2090.89	2151.5	0.71744	9.92e-20	7.13e-18	Pxn	12	-	48595400	48642173	3715	protein_coding	paxillin	3746	3187	3381	2214	2265	2365	42.9344	38.5422	38.8297	27.008	25.1275	25.8668
ENSRNOG00000001158	6988.2	6412.61	7020.87	4269.35	4552.89	4203.84	0.63807	1.08e-20	8.42e-19	Abcg1	20	+	11971328	12020646	3410	protein_coding	ATP	6689	6019	6802	4195	4932	4621	82.4882	78.32	84.0521	55.0605	58.8704	54.3802
ENSRNOG00000001159	1226.51	1049.41	1256.16	2330.58	2171.21	2936.59	-1.028	6.75e-21	5.37e-19	Tff3	20	-	12030960	12035618	432	protein_coding	trefoil	1174	985	1217	2290	2352	3228	114.28	101.171	118.706	237.255	221.606	299.853
ENSRNOG00000001161	993.538	1024.91	1135.39	1341.36	1187.15	1261.79	-0.25605	0.0078329	0.029604	Gatc	12	+	48824911	48832872	1958	protein_coding	Rattus	951	962	1100	1318	1286	1387	20.4246	21.8004	23.6726	30.1277	26.7335	28.4265
ENSRNOG00000001167	25.0735	37.2888	19.6114	64.1165	80.3125	73.6877	-0.92365	0.00030232	0.0018498	Ubash3a	20	+	12127337	12164639	3310	protein_coding	ubiquitin	24	35	19	63	87	81	0.304908	0.469184	0.241876	0.851874	1.06984	0.982011
ENSRNOG00000001170	7571.16	9072.9	9151.28	5820.36	5633.87	7125.88	0.45891	6.8e-07	7.91e-06	Cox6a1	12	+	48817758	48820811	549	protein_coding	cytochrome	7247	8516	8866	5719	6103	7833	555.1	688.281	680.49	466.241	452.48	572.552
ENSRNOG00000001172	19959.6	20039	20819	17679.9	17660.4	17878.8	0.19054	0.00049005	0.0028185	Rnf10	12	+	48897002	48930784	3065	protein_coding	ring	19105	18809	20170	17372	19131	19653	262.121	272.294	277.295	253.678	254.059	257.31
ENSRNOG00000001174	970.554	849.119	1091.01	596.385	681.271	577.675	0.61695	1.67e-07	2.23e-06	Pde9a	20	+	12328642	12405854	1956	protein_coding	phosphodiesterase	929	797	1057	586	738	635	19.9725	18.0797	22.7705	13.4089	15.3573	13.0276
ENSRNOG00000001181	518.186	581.705	585.244	829.444	723.735	651.363	-0.36619	0.0025061	0.011487	Wdr4	20	-	12429884	12446081	1903	protein_coding	WD	496	546	567	815	784	716	10.9604	12.7308	12.5548	19.1682	16.7689	15.0985
ENSRNOG00000001187	1745.74	1578.91	1857.92	2163.68	1890.57	2096.01	-0.23965	0.0074618	0.028446	Oasl	12	-	49237542	49249899	1980	protein_coding	2'-5'-oligoadenylate	1671	1482	1800	2126	2048	2304	35.4892	33.2113	38.3066	48.0575	42.101	46.6956
ENSRNOG00000001189	153.575	168.332	175.47	102.79	67.3886	137.368	0.55481	0.0099699	0.03606	Sik1	20	-	12845510	12855040	2642	protein_coding	salt-inducible	147	158	170	101	73	151	2.33975	2.65355	2.71133	1.71101	1.12465	2.29352
ENSRNOG00000001198	948.615	1155.95	987.793	633.023	539.109	534.009	0.81714	1.59e-12	4.84e-11	Fam222a	12	-	49539795	49585147	1807	protein_coding	family	908	1085	957	622	584	587	21.1306	26.6425	22.3162	15.4062	13.1548	13.0358
ENSRNOG00000001205	5038.73	5052.1	4825.43	5961.82	5467.71	5380.11	-0.16949	0.012274	0.042783	Agpat3	20	+	13285583	13314837	6003	protein_coding	1-acylglycerol-3-phosphate	4823	4742	4675	5858	5923	5914	33.7858	35.0506	32.8155	43.6761	40.1607	39.5341
ENSRNOG00000001216	1950.51	1788.8	1617.42	2977.86	2826.63	3002.09	-0.69931	9.59e-17	4.89e-15	Trpm2	20	+	13606332	13651945	4527	protein_coding	transient	1867	1679	1567	2926	3062	3300	17.3428	16.4567	14.5856	28.9286	27.5311	29.2525
ENSRNOG00000001223	3708.79	3706.51	3867.57	3037.9	2838.63	2971.16	0.34509	5.27e-07	6.31e-06	Pttg1ip	20	-	13912729	13930028	2277	protein_coding	PTTG1	3550	3479	3747	2985	3075	3266	65.5617	67.7944	69.3405	58.6738	54.968	57.5589
ENSRNOG00000001229	107.607	53.2697	81.542	129.251	143.085	131.91	-0.57452	0.010097	0.036456	Col18a1	20	+	14388743	14495241	5007	protein_coding	collagen	103	50	79	127	155	145	0.865057	0.443093	0.664838	1.13524	1.26003	1.16212
ENSRNOG00000001232	130.591	151.286	121.797	483.418	362.791	331.14	-1.3609	4.52e-15	1.85e-13	Slc19a1	20	-	14497682	14514760	1697	protein_coding	solute	125	142	118	475	393	364	3.5954	4.30967	3.40096	14.5415	10.9414	9.9911
ENSRNOG00000001235	4879.93	4574.8	4815.1	4267.31	3684.22	3560.66	0.30335	0.00011952	0.00081022	Gna12	12	+	17890088	17970852	3345	protein_coding	G	4671	4294	4665	4193	3991	3914	58.7217	56.9598	58.7654	56.1037	48.5639	46.9552
ENSRNOG00000001236	1078.16	1082.44	1044.56	683.91	794.817	849.683	0.4419	2.65e-05	0.00021334	Brat1	12	-	18014033	18025424	2505	protein_coding	BRCA1-associated	1032	1016	1012	672	861	934	20.3744	21.1649	20.0201	14.1206	16.4532	17.5965
ENSRNOG00000001237	2042.45	1994.42	1998.29	2383.51	2642.93	2291.6	-0.27177	0.00073312	0.0039803	Cabin1	20	+	16025715	16151225	7262	protein_coding	calcineurin	1955	1872	1936	2342	2863	2519	11.3208	11.4381	11.2335	14.4342	16.047	13.9197
ENSRNOG00000001238	4225.93	4524.73	4664.41	2967.68	3182.04	3116.72	0.52422	1.42e-13	5.04e-12	Rsrc2	12	+	40146860	40167591	2065	protein_coding	arginine	4045	4247	4519	2916	3447	3426	82.3727	91.2567	92.2123	63.2019	67.9437	66.5773
ENSRNOG00000001239	306.106	394.196	426.289	526.163	440.334	555.842	-0.39945	0.0062718	0.024675	Ddt	20	+	16016818	16019307	628	protein_coding	D-dopachrome	293	370	413	517	477	611	19.6197	26.1424	27.7113	36.8463	30.9163	39.0428
ENSRNOG00000001245	524.455	664.806	634.789	863.029	821.587	878.794	-0.46762	4.58e-05	0.00034827	Pcbp3	20	+	14590227	14789565	2052	protein_coding	poly(rC)	502	624	615	848	890	966	10.2875	13.493	12.6289	18.4962	17.6539	18.8912
ENSRNOG00000001247	2651.53	2569.73	2360.59	3027.72	3023.26	2767.38	-0.21321	0.0062939	0.024748	Clip1	12	+	40226383	40332760	4574	protein_coding	CAP-GLY	2538	2412	2287	2975	3275	3042	23.3335	23.3983	21.0686	29.1108	29.1436	26.6884
ENSRNOG00000001254	246.556	214.144	211.596	1052.33	935.133	793.28	-1.9107	6.11e-46	2.52e-43	Col6a2	20	+	14931526	14959214	3601	protein_coding	collagen	236	201	205	1034	1013	872	2.75597	2.47671	2.39882	12.8517	11.4502	9.71745
ENSRNOG00000001259	970.554	1080.31	875.286	1397.33	1259.15	1184.46	-0.37671	0.00033526	0.0020272	Cux2	12	+	42062599	42089880	4167	protein_coding	cut-like	929	1014	848	1373	1364	1302	9.37513	10.7973	8.57509	14.7472	13.3235	12.5385
ENSRNOG00000001265	1028.01	970.574	1202.49	873.206	936.979	828.759	0.26726	0.012702	0.043874	Mad1l1	12	+	18402692	18711591	2612	protein_coding	mitotic	984	911	1165	858	1015	911	15.8419	15.4756	18.794	14.702	15.8169	13.996
ENSRNOG00000001272	2096.77	2174.47	1994.17	2440.5	2465.69	2528.13	-0.24207	0.0012474	0.0063703	Mcm3ap	20	-	15036956	15075014	6232	protein_coding	minichromosome	2007	2041	1932	2398	2671	2779	13.5427	14.5318	13.0631	17.222	17.4451	17.8945
ENSRNOG00000001273	1722.76	1913.45	2001.39	1215.16	1298.85	1654.79	0.41633	0.00013463	0.00090076	Psmg3	12	+	18890327	18893168	1171	protein_coding	proteasome	1649	1796	1939	1194	1407	1819	59.2173	68.0538	69.773	45.6363	48.9064	62.3354
ENSRNOG00000001275	4331.45	4095.38	4270.11	7487.38	6733.32	7525.24	-0.76326	1.86e-28	2.77e-26	Tmem184a	12	+	18904350	18912233	1826	protein_coding	transmembrane	4146	3844	4137	7357	7294	8272	95.4803	93.4083	95.4665	180.328	162.59	181.79
ENSRNOG00000001277	4216.53	4340.42	4541.58	3886.68	3443.28	3552.48	0.2627	0.00029888	0.0018303	Mafk	12	-	18914797	18925513	2645	protein_coding	MAF	4036	4074	4400	3819	3730	3905	64.1668	68.3436	70.096	64.623	57.3999	59.2454
ENSRNOG00000001283	3341.05	3537.11	3589.91	3002.28	3227.27	2920.22	0.19054	0.0089439	0.03299	Anapc7	12	-	41494331	41520882	2458	protein_coding	anaphase	3198	3320	3478	2950	3496	3210	54.7119	59.932	59.623	53.7159	57.8919	52.4062
ENSRNOG00000001289	627.883	693.572	741.103	798.912	841.896	966.128	-0.32261	0.0045049	0.018817	LOC498154	12	+	19264599	19367357	1442	protein_coding	hypothetical	601	651	718	785	912	1062	17.5265	20.0317	20.981	24.365	25.7429	29.5541
ENSRNOG00000001291	1671.57	1607.68	1562.72	2743.78	2445.38	2643.66	-0.67811	2.45e-17	1.35e-15	Adap1	12	+	19402559	19454794	2360	protein_coding	NA	1600	1509	1514	2696	2649	2906	28.5097	28.3713	27.0321	51.1294	45.6876	49.4132
ENSRNOG00000001293	3856.1	3954.74	3928.46	4779.22	4450.42	4829.73	-0.25609	0.0001244	0.00083834	Get4	12	-	19455694	19472738	2091	protein_coding	golgi	3691	3712	3806	4696	4821	5309	74.2293	78.7692	76.6975	100.516	93.845	101.887
ENSRNOG00000001297	1062.49	1247.58	1394.47	854.887	836.357	896.079	0.49592	4.8e-06	4.63e-05	Prmt2	20	+	15309078	15366940	1974	protein_coding	protein	1017	1171	1351	840	906	985	21.665	26.3216	28.8386	19.0456	18.6814	20.0239
ENSRNOG00000001300	1650.67	1806.91	2034.42	1214.14	1205.61	1281.8	0.55122	4.76e-09	8.26e-08	P2rx4	12	-	41196780	41214369	1911	protein_coding	purinergic	1580	1696	1971	1193	1306	1409	34.7681	39.3793	43.4603	27.941	27.817	29.5876
ENSRNOG00000001303	3578.2	3384.76	3332.9	2592.14	2791.55	2416.23	0.39212	4.02e-07	4.94e-06	Specc1l	20	-	16472453	16577173	4289	protein_coding	sperm	3425	3177	3229	2547	3024	2656	33.5807	32.8673	31.7233	26.5788	28.6981	24.8503
ENSRNOG00000001304	3307.62	2693.32	2965.44	1980.49	2010.58	1784.88	0.61674	4.94e-12	1.41e-10	Bcr	20	-	16604841	16664083	2529	protein_coding	BCR,	3166	2528	2873	1946	2178	1962	52.6438	44.3538	47.8689	34.4395	35.054	31.1322
ENSRNOG00000001311	605.943	811.83	658.529	480.365	592.651	562.21	0.32179	0.014335	0.048386	Rab36	20	-	16740316	16755556	1247	protein_coding	RAB36,	580	762	638	472	642	618	19.559	27.1139	21.5586	16.941	20.9554	19.8875
ENSRNOG00000001314	14416.2	12780.5	14148	11763.9	11135.7	10460	0.30447	1.16e-05	0.00010109	Fam20c	12	-	19906233	19965797	2959	protein_coding	FAM20C,	13799	11996	13707	11559	12063	11498	196.105	179.885	195.193	174.839	165.935	155.932
ENSRNOG00000001317	4147.58	3830.09	3978.01	4762.94	4980.3	4643.24	-0.26271	0.00010503	0.00072592	Zfp68	12	+	20141441	20156299	4648	protein_coding	zinc	3970	3595	3854	4680	5395	5104	35.9178	34.3191	34.9391	45.0653	47.2447	44.066
ENSRNOG00000001325	1673.66	2077.52	2025.13	1577.47	1465.01	1721.2	0.26832	0.0065268	0.025469	Il3ra	12	-	20519721	20525025	1403	protein_coding	interleukin	1602	1950	1962	1550	1587	1892	48.0164	61.6708	58.9261	49.4467	46.0413	54.1156
ENSRNOG00000001335	4942.62	4473.59	4151.41	3315.74	3562.37	3184.04	0.42143	1.48e-07	2.02e-06	Zkscan1	12	+	21289593	21305888	3137	protein_coding	zinc	4731	4199	4022	3258	3859	3500	63.4196	59.3928	54.0249	46.4836	50.0712	44.7726
ENSRNOG00000001336	457.592	387.804	409.774	227.97	219.705	262.91	0.75473	2.41e-07	3.11e-06	Orai1	12	-	40878320	40879082	763	protein_coding	ORAI	438	364	397	224	238	289	24.1399	21.168	21.9246	13.1397	12.6964	15.1996
ENSRNOG00000001337	2028.87	1582.11	1607.1	2151.47	2261.67	1935.89	-0.27241	0.0075122	0.028573	Setd1b	12	-	40746333	40767105	5685	protein_coding	SET	1942	1485	1557	2114	2450	2128	14.5207	11.7161	11.6657	16.8237	17.7316	15.184
ENSRNOG00000001342	53.2812	36.2234	41.2871	187.261	96.9288	126.452	-1.2018	4.62e-07	5.61e-06	Wdr66	12	-	40586228	40648587	2548	protein_coding	WD	51	34	40	184	105	139	1.59572	1.12249	1.25409	6.12747	3.17993	4.15025
ENSRNOG00000001343	701.014	692.506	764.843	1054.36	964.673	1027.99	-0.47905	2.03e-06	2.14e-05	Bcl7a	12	-	40532067	40567658	2333	protein_coding	NA	671	650	741	1036	1045	1130	12.0946	12.3624	13.3835	19.875	18.2318	19.4367
ENSRNOG00000001349	3304.48	3194.05	3131.62	4006.77	4246.41	3740.79	-0.31074	2.04e-05	0.00016878	Mcm7	12	-	21364250	21372100	2925	protein_coding	minichromosome	3163	2998	3034	3937	4600	4112	45.4735	45.4787	43.7075	60.2424	64.0118	56.4139
ENSRNOG00000001351	4623.98	4989.24	5039.09	3854.12	3871.61	3766.26	0.34501	2.68e-07	3.41e-06	Trafd1	12	+	42562635	42576553	2466	protein_coding	TRAF	4426	4683	4882	3787	4194	4140	75.4751	84.2624	83.4202	68.733	69.2251	67.37
ENSRNOG00000001357	88.8021	55.4005	90.8315	182.172	126.469	115.535	-0.65684	0.0035566	0.015419	Mblac1	12	+	21393471	21394732	1262	protein_coding	metallo-beta-lactamase	85	52	88	179	137	127	2.83234	1.8283	2.93826	6.34829	4.41865	4.03835
ENSRNOG00000001374	493.113	408.046	452.093	731.742	624.96	707.766	-0.57531	2.86e-06	2.9e-05	Rasal1	12	-	43274639	43307089	3238	protein_coding	RAS	472	383	438	719	677	778	6.12986	5.24837	5.69985	9.93837	8.5102	9.64188
ENSRNOG00000001377	5354.24	5708.38	5680.07	5234.15	4611.04	4867.94	0.18337	0.0090425	0.03326	Ddx54	12	-	43328542	43342983	3128	protein_coding	DEAD-box	5125	5358	5503	5143	4995	5351	68.8989	76.0044	74.1309	73.589	64.9975	68.6479
ENSRNOG00000001383	380.282	434.681	391.195	219.828	219.705	327.501	0.58509	0.00033633	0.002032	Slc24a6	12	-	43421507	43444143	2665	protein_coding	solute	364	408	379	216	238	360	5.74367	6.79306	5.9925	3.6276	3.63503	5.42081
ENSRNOG00000001385	6186.89	6341.23	6993	5545.57	5066.15	5255.48	0.29384	3.49e-05	0.00027396	Plbd2	12	+	43452899	43472080	2190	protein_coding	phospholipase	5922	5952	6775	5449	5488	5777	113.713	120.593	130.356	111.362	102	105.856
ENSRNOG00000001391	67.9075	53.2697	73.2845	111.949	97.852	123.723	-0.60586	0.0066795	0.025949	Sdsl	12	+	43487966	43497281	1465	protein_coding	serine	65	50	71	110	106	136	1.86578	1.51438	2.04215	3.36061	2.94508	3.72529
ENSRNOG00000001397	1056.22	1102.68	1120.94	1521.5	1556.4	1419.17	-0.44272	5.02e-07	6.04e-06	Rbm19	12	-	43816223	43843543	2541	protein_coding	RNA	1011	1035	1086	1495	1686	1560	16.7314	18.0733	18.0091	26.3329	27.0073	24.6365
ENSRNOG00000001402	3103.89	3086.45	3345.28	2498.51	2574.61	2750.1	0.27978	0.0001874	0.0012039	Lrch4	12	-	24144769	24155758	3059	protein_coding	leucine	2971	2897	3241	2455	2789	3023	40.8421	42.0215	44.6443	35.9199	37.1105	39.6568
ENSRNOG00000001404	2695.4	2976.71	2995.38	1971.33	1933.04	2100.55	0.51786	4.35e-11	1.06e-09	Agfg2	12	+	24099333	24135596	2742	protein_coding	ArfGAP	2580	2794	2902	1937	2094	2309	39.5674	45.2128	44.596	31.6173	31.084	33.7921
ENSRNOG00000001408	1026.97	1195.37	1147.78	622.846	564.957	623.162	0.86063	2.84e-16	1.36e-14	Actl6b	12	-	24211506	24227904	1562	protein_coding	actin-like	983	1122	1112	612	612	685	26.4641	31.8724	29.9978	17.5361	15.9477	17.5982
ENSRNOG00000001409	19140.5	20796.5	22744	17196.5	16340.4	18685.7	0.25823	0.00051734	0.0029588	Gnb2	12	+	24245847	24250864	1624	protein_coding	G	18321	19520	22035	16897	17701	20540	474.404	533.331	571.733	465.679	443.649	507.544
ENSRNOG00000001416	10117.2	10335.4	11681.1	5049.94	5223.08	5854.99	0.97357	1.74e-36	4.18e-34	LOC100909521	12	-	24689888	24692911	2638	protein_coding	VGF	9684	9701	11317	4962	5658	6436	154.371	163.172	180.769	84.187	87.3004	97.904
ENSRNOG00000001426	602.809	727.664	658.529	467.135	486.49	516.724	0.41271	0.00055741	0.0031409	Prkrip1	12	+	25515337	25533620	1373	protein_coding	PRKR	577	683	638	459	527	568	17.6722	22.0726	19.5802	14.9625	15.6231	16.6011
ENSRNOG00000001427	1185.77	1083.51	1111.65	1706.72	1481.63	1620.22	-0.4928	7.01e-08	1.01e-06	Orai2	12	+	25544833	25562556	1651	protein_coding	ORAI	1135	1017	1077	1677	1605	1781	28.9091	27.3323	27.4875	45.462	39.5691	43.2888
ENSRNOG00000001429	404.311	535.893	495.445	619.793	678.502	657.731	-0.42038	0.0009143	0.0048318	Lrwd1	12	+	25574639	25587606	2539	protein_coding	leucine-rich	387	503	480	609	735	723	6.40964	8.79039	7.96608	10.7354	11.7829	11.4271
ENSRNOG00000001431	505.649	707.422	491.316	1048.25	1064.37	1127.15	-0.87192	8.1e-12	2.26e-10	Rasa4	12	-	25597617	25624562	2412	protein_coding	RAS	484	664	476	1030	1153	1239	8.68677	12.5747	8.56054	19.6756	20.0302	21.2206
ENSRNOG00000001432	1064.58	1038.76	1110.62	1349.5	1236.07	1293.63	-0.26329	0.0034481	0.015045	Dtx2	12	-	25686614	25726212	2665	protein_coding	deltex	1019	975	1076	1326	1339	1422	16.0791	16.2334	17.013	22.2694	20.4509	21.4122
ENSRNOG00000001443	1972.45	1855.92	1845.53	1650.75	1526.86	1581.1	0.24815	0.0021678	0.010174	Rhbdd2	12	-	26089458	26099384	1168	protein_coding	rhomboid	1888	1742	1788	1622	1654	1738	67.9742	66.1771	64.5046	62.1543	57.6396	59.7126
ENSRNOG00000001450	492.068	563.594	557.375	633.023	680.348	872.426	-0.41131	0.0017294	0.0084025	Nsun5	12	-	26339243	26344203	1542	protein_coding	NOP2/Sun	471	529	540	622	737	959	12.8446	15.2221	14.7562	18.0538	19.4541	24.9571
ENSRNOG00000001452	51.1918	68.1852	63.995	29.514	15.6932	22.7431	0.88746	0.0006779	0.0037336	Fzd9	12	+	26471284	26473598	2315	protein_coding	frizzled	49	64	62	29	17	25	0.890082	1.22668	1.12851	0.560673	0.2989	0.433359
ENSRNOG00000001469	4.17892	2.13079	0	43.7621	14.7701	30.0209	-1.0328	5.06e-05	0.00038113	Eln	12	+	26978753	27022484	3587	protein_coding	elastin	4	2	0	43	16	33	0.0478678	0.025254	0	0.547683	0.18533	0.376852
ENSRNOG00000001470	8450.82	7702.8	8709.51	11328.3	9589.49	10087	-0.31196	3.71e-05	0.00028866	Limk1	12	+	27037225	27070940	3258	protein_coding	LIM	8089	7230	8438	11131	10388	11088	104.407	98.4668	109.133	152.914	129.78	136.572
ENSRNOG00000001479	8191.73	7528.08	7860.03	9788.46	9731.66	9157.29	-0.27833	1.13e-05	9.9e-05	Gtf2i	12	+	27420682	27497925	4299	protein_coding	general	7841	7066	7615	9618	10542	10066	78.5068	74.6495	76.3989	102.494	102.165	96.176
ENSRNOG00000001483	836.829	878.95	978.504	1219.23	987.751	1152.62	-0.30462	0.0047538	0.019664	Wbscr16	12	+	27569603	27599906	2262	protein_coding	RCC1	801	825	948	1198	1070	1267	14.891	16.1832	17.6596	23.7043	19.2539	22.4772
ENSRNOG00000001484	2372.58	2103.09	1919.85	1816.63	1742.87	1723.93	0.26782	0.0028392	0.012754	Gatsl2	12	-	27605972	27646215	4246	protein_coding	cytosolic	2271	1974	1860	1785	1888	1895	22.4917	20.6286	18.4586	18.8157	18.0988	17.9097
ENSRNOG00000001487	1514.86	1425.5	1229.32	1012.63	1221.3	1087.12	0.31492	0.0026575	0.012072	Fam120b	1	+	242134746	242181174	4838	protein_coding	NA	1450	1338	1191	995	1323	1195	12.6034	12.2714	10.3732	9.20492	11.1307	9.912
ENSRNOG00000001488	6043.76	6470.14	6782.43	5420.39	5484.33	5679.41	0.21504	0.001351	0.0068298	Psmb1	1	-	58398991	58418276	1061	protein_coding	proteasome	5785	6073	6571	5326	5941	6243	229.284	253.975	260.965	224.672	227.915	236.122
ENSRNOG00000001492	6046.9	5880.98	6432.53	8780.91	7624.15	8196.62	-0.41455	5.45e-09	9.38e-08	Slc8a2	1	+	79296259	79320748	3001	protein_coding	solute	5788	5520	6232	8628	8259	9010	81.105	81.6161	87.504	128.679	112.018	120.481
ENSRNOG00000001500	897.423	941.809	901.09	732.76	610.19	733.238	0.38374	0.00040606	0.0023903	Rab4b	1	-	85190236	85201526	1119	protein_coding	RAB4B,	859	884	873	720	661	806	32.2811	35.053	32.8738	28.7982	24.0436	28.9044
ENSRNOG00000001514	152.531	194.967	204.371	342.972	329.558	374.807	-0.83334	2.09e-07	2.73e-06	Cdca7	3	+	65630826	65641459	2330	protein_coding	cell	146	183	198	337	357	412	2.63501	3.48496	3.58076	6.47347	6.23649	7.09578
ENSRNOG00000001515	245.512	249.302	216.757	471.206	411.717	366.619	-0.74338	6.58e-07	7.7e-06	Zak	3	+	65449437	65598050	3451	protein_coding	mitogen-activated	235	234	210	463	446	403	4.45344	4.67909	3.98775	9.3387	8.18099	7.28797
ENSRNOG00000001517	445.055	510.324	534.668	937.322	673.886	810.565	-0.65561	5.96e-07	7.04e-06	Pdk1	3	+	65019116	65046273	1579	protein_coding	pyruvate	426	479	518	921	730	891	11.3452	13.4603	13.8234	26.106	18.8178	22.6441
ENSRNOG00000001525	189.096	167.267	200.242	432.532	400.639	463.05	-1.1174	6.24e-14	2.28e-12	Igsf11	11	+	67684930	67819746	3616	protein_coding	immunoglobulin	181	157	194	425	434	509	2.10492	1.92652	2.26068	5.26046	4.88528	5.6487
ENSRNOG00000001528	1020.7	1092.03	1118.88	1611.05	1480.7	1637.5	-0.5336	2.71e-09	4.89e-08	Gap43	11	+	62777623	62870996	1481	protein_coding	growth	977	1025	1084	1583	1604	1800	27.7412	30.7094	30.8419	47.8397	44.0836	48.7727
ENSRNOG00000001573	1129.35	1008.93	1257.19	827.408	744.044	702.308	0.554	4.95e-07	5.96e-06	Usp25	11	+	19095389	19215605	4531	protein_coding	ubiquitin	1081	947	1218	813	806	772	10.0327	9.27382	11.3271	8.03081	7.24051	6.83726
ENSRNOG00000001575	1.04473	0	0	18.319	10.1545	15.4653	-0.7254	0.0012471	0.0063703	Grik1	11	-	31426908	31828130	2850	protein_coding	glutamate	1	0	0	18	11	17	0.0151429	0	0	0.290108	0.16123	0.245659
ENSRNOG00000001585	909.96	775.607	852.578	1806.46	1604.4	1273.61	-0.83886	1.19e-12	3.7e-11	Nrip1	11	-	18314226	18397564	7910	protein_coding	nuclear	871	728	826	1775	1738	1400	4.63049	4.08374	4.40017	10.0435	8.94337	7.10249
ENSRNOG00000001608	60.5943	68.1852	72.2524	146.552	115.391	122.813	-0.74706	0.0005342	0.0030365	Nxpe3	11	+	50366320	50415914	3137	protein_coding	neurexophilin	58	64	70	144	125	135	0.777497	0.905249	0.940264	2.05452	1.6219	1.72694
ENSRNOG00000001611	7616.08	8189.69	8254.32	9138.13	9176.85	10843.9	-0.27172	0.00035994	0.002158	Rpl24	11	-	50298776	50304145	561	protein_coding	ribosomal	7290	7687	7997	8979	9941	11920	546.449	607.99	600.663	716.355	721.266	852.653
ENSRNOG00000001618	2182.44	1996.55	1928.11	1655.83	1633.02	1619.31	0.30793	0.0001651	0.001079	Ripk4	11	-	41762131	41784398	3586	protein_coding	receptor-interacting	2089	1874	1868	1627	1769	1780	24.497	23.1879	21.9499	20.3067	20.0792	19.9191
ENSRNOG00000001623	1315.32	1073.92	1093.08	892.543	924.978	950.663	0.31819	0.0021502	0.010107	Zfp295	11	-	41954466	41967238	3405	protein_coding	zinc	1259	1008	1059	877	1002	1045	15.5487	13.1355	13.1052	11.5278	11.9778	12.3157
ENSRNOG00000001628	94.0257	100.147	124.893	130.268	164.317	197.41	-0.51546	0.012086	0.042227	Pcp4	11	+	40377162	40438069	638	protein_coding	Purkinje	90	94	121	128	178	217	6.72232	7.40836	9.05614	10.1757	12.8688	15.4672
ENSRNOG00000001651	759.519	793.719	581.115	329.742	412.64	412.105	0.82093	4.41e-09	7.68e-08	Dcbld2	11	-	47430604	47483838	2274	protein_coding	NA	727	745	563	324	447	453	13.444	14.5368	10.4324	6.37702	8.00102	7.99405
ENSRNOG00000001657	2793.61	2814.77	2877.71	2331.6	2228.44	2348.91	0.29141	4.37e-05	0.00033326	Cldnd1	11	-	47176078	47182290	2006	protein_coding	claudin	2674	2642	2788	2291	2414	2582	56.0552	58.4392	58.5637	51.116	48.9818	51.6517
ENSRNOG00000001682	15025.3	13585.9	12773.2	10025.6	9847.05	8788.85	0.51948	5.19e-12	1.48e-10	Ttc3	11	+	38186073	38330440	6171	protein_coding	tetratricopeptide	14382	12752	12375	9851	10667	9661	98.0051	91.6907	84.4999	71.4476	70.3582	62.824
ENSRNOG00000001686	942.347	822.484	865.996	1402.42	1255.46	1181.73	-0.52475	2.44e-07	3.15e-06	Hlcs	11	-	37947328	38086632	2172	protein_coding	holocarboxylase	902	772	839	1378	1360	1299	17.4635	15.771	16.2768	28.3957	25.4863	23.9998
ENSRNOG00000001701	151.486	139.567	129.022	235.094	194.781	183.764	-0.47386	0.0092447	0.033818	Cbr3	11	+	37500683	37508918	1153	protein_coding	carbonyl	145	131	125	231	211	202	5.28839	5.04132	4.56822	8.96697	7.44871	7.03042
ENSRNOG00000001704	344.761	476.231	340.618	84.471	105.237	61.8613	1.8799	5.81e-23	5.41e-21	Runx1	11	-	36371333	36460969	2010	protein_coding	runt-related	330	447	330	83	114	68	6.90403	9.86766	6.91806	1.84818	2.30854	1.3576
ENSRNOG00000001709	10477.6	10816.9	11492.3	9345.75	9216.55	9910.54	0.20062	0.001646	0.008058	Ap2m1	11	-	87113489	87122152	1849	protein_coding	adaptor	10029	10153	11134	9183	9984	10894	228.09	243.646	253.735	222.285	219.784	236.434
ENSRNOG00000001710	1818.88	2000.81	1975.59	1710.79	1646.87	1582.92	0.22495	0.0060941	0.024116	Abcf3	11	-	87098519	87110250	2521	protein_coding	ATP	1741	1878	1914	1681	1784	1740	29.041	33.0541	31.9916	29.8441	28.8038	27.6972
ENSRNOG00000001719	15493.3	14972	15759.3	14067	13991.9	13453.9	0.15338	0.0073508	0.028102	Psmd2	11	-	87006148	87016773	2895	protein_coding	proteasome	14830	14053	15268	13822	15157	14789	215.416	215.389	222.229	213.691	213.105	204.998
ENSRNOG00000001720	250.735	245.041	279.72	291.069	378.484	387.543	-0.40699	0.0087692	0.032466	Hes1	11	-	77360110	77362537	1441	protein_coding	hes	240	230	271	286	410	426	7.00378	7.08217	7.9245	8.88311	11.5811	11.8633
ENSRNOG00000001726	13.5815	33.0272	17.547	60.0456	72.0043	89.153	-1.0893	3.18e-05	0.00025149	Tmem44	11	+	76805943	76840991	1358	protein_coding	transmembrane	13	31	17	59	78	98	0.685915	1.72586	0.898787	3.31327	3.9835	4.93432
ENSRNOG00000001736	531.768	571.051	458.286	772.451	720.043	833.308	-0.54556	5.15e-06	4.91e-05	Bdh1	11	-	75653264	75688263	1617	protein_coding	3-hydroxybutyrate	509	536	444	759	780	916	13.2371	14.7081	11.5702	21.0085	19.6342	22.7324
ENSRNOG00000001758	273.719	324.945	287.977	151.641	170.779	165.57	0.77338	1.95e-06	2.05e-05	Tctex1d2	11	-	74678025	74686385	883	protein_coding	Tctex1	262	305	279	149	185	182	12.4774	15.3265	13.314	7.55246	8.52784	8.27122
ENSRNOG00000001764	1599.48	1487.29	1653.55	1012.63	972.981	888.801	0.70009	5.01e-14	1.85e-12	Vps8	11	-	86184488	86390249	4293	protein_coding	VPS8	1531	1396	1602	995	1054	977	15.1095	14.5371	15.8423	10.4514	10.0683	9.20115
ENSRNOG00000001766	7988.01	7218.05	7096.21	10497.8	10882.8	10072.5	-0.48806	5.31e-13	1.71e-11	Tfrc	11	-	74479841	74502561	4787	protein_coding	transferrin	7646	6775	6875	10315	11789	11072	67.167	62.7984	60.5168	96.4426	100.24	92.8158
ENSRNOG00000001782	580.87	538.024	533.635	323.636	395.1	367.529	0.56757	1.05e-05	9.3e-05	Osbpl11	11	-	73855648	73918639	3958	protein_coding	oxysterol	556	505	517	318	428	404	5.90723	5.66133	5.50403	3.59595	4.40145	4.09604
ENSRNOG00000001785	253.869	304.703	296.235	223.899	188.319	173.757	0.48905	0.0030173	0.013416	Etv5	11	+	85282553	85339809	3897	protein_coding	ets	243	286	287	220	204	191	2.62217	3.2564	3.10326	2.52671	2.13073	1.96681
ENSRNOG00000001792	211.035	202.425	147.601	247.307	250.169	293.841	-0.43796	0.011977	0.041945	Slc12a8	11	-	73432331	73585559	2430	protein_coding	solute	202	190	143	243	271	323	3.69004	3.66228	2.61756	4.72459	4.79173	5.63062
ENSRNOG00000001793	1448	1712.09	1368.67	949.535	941.594	906.996	0.66932	3.34e-11	8.38e-10	Heg1	11	-	73327373	73410395	4219	protein_coding	heart	1386	1607	1326	933	1020	997	15.9594	19.5249	15.2996	11.4344	11.3684	10.9553
ENSRNOG00000001794	150.441	177.921	190.953	735.813	656.347	804.197	-1.927	6.99e-43	2.42e-40	Muc13	11	-	73274808	73300752	3127	protein_coding	mucin	144	167	185	723	711	884	2.17275	2.65878	2.79706	11.6109	10.3839	12.7284
ENSRNOG00000001796	74.1758	92.6893	66.0593	171.995	118.161	135.549	-0.69308	0.0013554	0.0068422	Dgkg	11	+	85059234	85251061	3467	protein_coding	diacylglycerol	71	87	64	169	128	149	0.861171	1.11344	0.777844	2.1817	1.50274	1.72461
ENSRNOG00000001804	61.6391	68.1852	69.1558	190.314	231.706	170.119	-1.3022	1.33e-10	3.01e-09	Itpr2	4	-	244585712	244960183	10454	protein_coding	inositol	59	64	67	187	251	187	0.237331	0.271644	0.270059	0.800612	0.977281	0.717824
ENSRNOG00000001806	2.08946	0	0	5.08861	16.6164	16.375	-0.56326	0.0080657	0.030314	Fetub	11	-	84745603	84756917	1435	protein_coding	fetuin	2	0	0	5	18	18	0.062299	0	0	0.165767	0.542709	0.535054
ENSRNOG00000001817	853.545	881.081	918.637	1433.97	1122.53	1477.39	-0.57773	1.61e-07	2.17e-06	Tm7sf3	4	-	245073413	245110560	2047	protein_coding	transmembrane	817	827	890	1409	1216	1624	16.7838	17.9263	18.3205	30.8075	24.1793	31.8366
ENSRNOG00000001818	182.828	140.632	157.923	301.246	332.327	291.112	-0.84269	3.31e-07	4.14e-06	Fgd4	11	+	91755139	91850043	3577	protein_coding	NA	175	132	153	296	360	320	2.05733	1.63741	1.80235	3.7037	4.09649	3.58996
ENSRNOG00000001823	84.6231	98.0163	118.7	190.314	175.395	157.382	-0.66631	0.00076987	0.0041616	St6gal1	11	+	79754197	79808019	4009	protein_coding	ST6	81	92	115	187	190	173	1.01769	1.21965	1.4478	2.50063	2.31061	2.07419
ENSRNOG00000001828	648.777	659.479	541.893	393.859	415.409	384.814	0.59495	2.27e-06	2.35e-05	Stk38l	4	+	245208688	245245025	2370	protein_coding	serine/threonine	621	619	525	387	450	423	11.0186	11.589	9.3342	7.30845	7.72845	7.16228
ENSRNOG00000001833	3214.63	3048.09	2987.12	4186.91	4272.25	3758.07	-0.39338	1.58e-07	2.14e-06	Mcm4	11	+	92565514	92579215	3339	protein_coding	minichromosome	3077	2861	2894	4114	4628	4131	38.7522	38.0193	36.5215	55.1456	56.4164	49.6476
ENSRNOG00000001834	261.183	259.956	244.626	413.195	378.484	398.46	-0.58982	2.43e-05	0.00019743	Mzt2b	11	+	92330667	92336557	1214	protein_coding	mitotic	250	244	237	406	410	438	8.65977	8.91813	8.22614	14.9682	13.7465	14.4782
ENSRNOG00000001849	5619.6	5328.04	5183.59	4520.72	4645.2	4288.44	0.25764	0.00013623	0.00091026	Mapk1	11	-	91262522	91325572	2863	protein_coding	mitogen	5379	5001	5022	4442	5032	4714	79.0069	77.5065	73.9131	69.4417	71.5397	66.0735
ENSRNOG00000001851	250.735	220.537	264.237	445.762	431.103	330.23	-0.64822	3.06e-05	0.00024401	Far2	4	+	246666586	246698934	1569	protein_coding	fatty	240	207	256	438	467	363	6.60068	6.00711	7.05503	12.8212	12.4319	9.52705
ENSRNOG00000001859	1014.43	1181.52	1134.36	956.659	759.737	896.079	0.3356	0.0021646	0.010165	Sdf2l1	11	+	91174846	91177088	1064	protein_coding	stromal	971	1109	1099	940	823	985	38.3763	46.248	43.5234	39.5411	31.4837	37.1496
ENSRNOG00000001866	5657.21	5188.47	5308.48	3966.06	3860.54	3464.23	0.50704	6.88e-12	1.93e-10	Pi4ka	11	+	90914592	91028242	6588	protein_coding	NA	5415	4870	5143	3897	4182	3808	34.5645	32.8003	32.895	26.4752	25.838	23.1954
ENSRNOG00000001867	1731.12	1786.67	1915.72	2570.77	2377.06	2342.54	-0.41413	2.68e-07	3.42e-06	Snap29	11	-	90883358	90914051	3399	protein_coding	synaptosome	1657	1677	1856	2526	2575	2575	20.5001	21.892	23.0088	33.2617	30.8357	30.4008
ENSRNOG00000001874	799.219	941.809	1001.21	739.884	686.81	787.822	0.29419	0.009116	0.033467	Slc7a4	11	-	90497556	90501226	2271	protein_coding	solute	765	884	970	727	744	866	14.1654	17.2718	17.9979	14.3278	13.3347	15.3024
ENSRNOG00000001877	3658.64	3023.59	3470.18	2410.98	2554.31	2685.51	0.39769	2.61e-06	2.66e-05	Med15	11	-	90606490	90681124	3243	protein_coding	mediator	3502	2838	3362	2369	2767	2952	45.4103	38.8301	43.6835	32.695	34.7288	36.5282
ENSRNOG00000001878	2883.46	2813.71	2971.64	2522.93	2611.54	2378.02	0.20271	0.0059131	0.023531	Klhl22	11	+	90730411	90771250	2562	protein_coding	kelch-like	2760	2641	2879	2479	2829	2614	45.3018	45.7396	47.351	43.3072	44.9451	40.9436
ENSRNOG00000001884	5113.95	4928.51	5189.78	5784.73	5855.43	5686.69	-0.18334	0.0031542	0.013946	RGD1565297	11	+	89984523	89992756	1052	protein_coding	RAN	4895	4626	5028	5684	6343	6251	195.669	195.116	201.394	241.825	245.418	238.448
ENSRNOG00000001889	3342.09	3249.45	3865.5	4100.4	4571.35	4788.79	-0.35517	2.67e-05	0.0002147	Comt	11	+	89824622	89829518	1427	protein_coding	catechol-O-methyltransferase	3199	3050	3745	4029	4952	5264	94.2704	94.8372	110.584	126.368	141.249	148.03
ENSRNOG00000001890	276.853	400.588	314.814	577.049	475.413	438.487	-0.53457	0.00050153	0.0028772	Txnrd2	11	-	89762307	89809957	1983	protein_coding	thioredoxin	265	376	305	567	515	482	5.61964	8.41333	6.48102	12.7974	10.5709	9.75402
ENSRNOG00000001928	621.614	662.675	615.177	342.972	314.788	330.23	0.89237	2.4e-13	8.1e-12	Il1rap	11	+	83123891	83253144	3196	protein_coding	interleukin	595	622	596	337	341	363	10.5931	11.6846	10.6324	6.38576	5.87628	6.16717
ENSRNOG00000001953	28394.7	26926.8	28013.3	20253.7	18864.2	19810.2	0.49418	1.25e-17	7.05e-16	Bace2	11	+	41305970	41388420	1768	protein_coding	beta-secretase	27179	25274	27140	19901	20435	21776	646.452	634.3	646.836	503.797	470.458	494.259
ENSRNOG00000001956	888.021	857.642	777.229	477.312	743.121	534.009	0.4857	0.00047671	0.0027539	Dzip3	11	+	57580223	57635241	3594	protein_coding	DAZ	850	805	753	469	805	587	10.881	10.8733	9.65886	6.38999	9.97444	7.1707
ENSRNOG00000001958	1164.87	1157.02	1393.44	903.738	869.59	994.329	0.40808	9.79e-05	0.00068261	Ift57	11	-	56827640	56895355	2548	protein_coding	intraflagellar	1115	1086	1350	888	942	1093	18.4018	18.9118	22.3255	15.5983	15.048	17.2139
ENSRNOG00000001960	38.655	55.4005	59.8662	118.056	113.545	122.813	-0.92329	4.78e-05	0.00036212	Sult1d1	14	+	22022302	22040897	2162	protein_coding	sulfotransferase	37	52	58	116	123	135	0.719999	1.06771	1.13094	2.40252	2.31675	2.50691
ENSRNOG00000001963	5491.1	5540.05	6462.46	8567.19	7427.52	7742.67	-0.43029	7.18e-08	1.03e-06	Mx2	11	+	41546197	41570078	2553	protein_coding	MX	5256	5200	6261	8418	8046	8511	86.5744	90.3764	103.338	147.578	128.28	133.779
ENSRNOG00000001964	4580.1	4294.6	4665.44	2533.11	2532.15	2682.78	0.79129	2.52e-29	4.07e-27	Cd47	11	-	56693298	56738925	1000	protein_coding	Cd47	4384	4031	4520	2489	2743	2949	184.355	178.861	190.46	111.401	111.649	118.341
ENSRNOG00000001971	694.746	479.427	480.994	814.178	838.204	695.03	-0.46731	0.00082456	0.0044187	Bbx	11	+	56250760	56397254	2963	protein_coding	BBX	665	450	466	800	908	764	9.43789	6.73882	6.62706	12.0843	12.4733	10.3472
ENSRNOG00000001979	1294.42	1333.87	1463.63	1962.17	1974.58	2023.23	-0.52914	2.41e-10	5.15e-09	Rcan1	11	-	36145270	36155595	2133	protein_coding	regulator	1239	1252	1418	1928	2139	2224	24.4267	26.0445	28.0125	40.4556	40.8177	41.8411
ENSRNOG00000001989	1551.42	1363.7	1447.11	965.819	942.518	857.871	0.63638	2.37e-11	6.11e-10	Alcam	11	+	53964952	54165636	2868	protein_coding	activated	1485	1280	1402	949	1021	943	21.7737	19.8031	20.5985	14.8098	14.4902	13.1945
ENSRNOG00000001992	4266.68	3875.9	4140.06	5391.89	5391.09	5330.08	-0.38555	5.84e-09	9.99e-08	Atp6v1a	11	+	65638470	65691322	4069	protein_coding	ATPase	4084	3638	4011	5298	5840	5859	42.2069	39.6714	41.5366	58.2757	58.4189	57.7823
ENSRNOG00000002001	1264.12	1113.34	1115.78	901.702	874.206	776.905	0.436	2.03e-05	0.00016819	Itsn1	11	+	35547331	35635193	3990	protein_coding	intersectin	1210	1045	1081	886	947	854	13.1006	11.9382	11.7277	10.2098	9.92428	8.82344
ENSRNOG00000002004	36.5656	23.4387	14.4505	86.5064	86.7744	77.3266	-1.1326	9.91e-06	8.81e-05	Prdm8	14	-	12997501	13000902	2070	protein_coding	PR/SET	35	22	14	85	94	85	0.712054	0.472264	0.2854	1.84052	1.85104	1.6502
ENSRNOG00000002012	461.771	434.681	370.551	593.332	533.57	622.252	-0.43692	0.00071273	0.0038866	Donson	11	-	35446572	35456223	2212	protein_coding	downstream	442	408	359	583	578	684	8.40277	8.18423	6.83873	11.7963	10.6358	12.4088
ENSRNOG00000002035	332.224	419.765	373.648	191.332	194.781	188.313	0.88441	7.52e-09	1.26e-07	Paqr3	14	+	14051459	14068707	1857	protein_coding	progestin	318	394	362	188	211	207	7.20112	9.41428	8.21416	4.53115	4.62486	4.47319
ENSRNOG00000002040	1328.9	1050.48	1075.53	642.183	784.662	680.474	0.67749	6.89e-09	1.17e-07	Bmp2k	14	-	14073451	14135927	4603	protein_coding	BMP2	1272	986	1042	631	850	748	17.3275	14.1724	14.2232	9.14862	11.2075	9.72353
ENSRNOG00000002051	4575.92	3971.79	3663.2	3339.15	3429.43	3461.5	0.24905	0.0027333	0.012338	Synj1	11	-	34717258	34791435	5898	protein_coding	synaptojanin	4380	3728	3549	3281	3715	3805	35.1972	31.6102	28.5773	28.062	28.8959	29.1785
ENSRNOG00000002052	39.6997	20.2425	34.0618	128.233	150.47	161.021	-1.6503	1.64e-12	4.98e-11	Ccdc80	11	-	64747816	64781404	4096	protein_coding	coiled-coil	38	19	33	126	163	177	0.390129	0.205824	0.339485	1.37681	1.61978	1.73409
ENSRNOG00000002054	465.95	412.308	338.554	297.175	319.404	302.938	0.37092	0.011821	0.041456	Glmn	14	+	3205772	3249112	1994	protein_coding	glomulin,	446	387	328	292	346	333	9.40578	8.61169	6.93131	6.55421	7.06284	6.7016
ENSRNOG00000002055	522.365	424.027	500.606	735.813	579.727	696.849	-0.44595	0.00057153	0.0032131	Noa1	14	+	32901625	32918107	2230	protein_coding	nitric	500	398	485	723	628	766	9.42867	7.91919	9.16438	14.511	11.4626	13.7842
ENSRNOG00000002061	561.02	556.136	563.568	292.086	316.634	298.39	0.83826	2.32e-11	5.99e-10	Ptpn13	14	-	7662574	7837443	8258	protein_coding	protein	537	522	546	287	343	328	2.73454	2.80478	2.78602	1.5555	1.69063	1.59389
ENSRNOG00000002074	48.0576	40.485	39.2227	10.1772	26.7708	10.007	0.72709	0.0069539	0.026819	Rest	14	-	32929210	32944266	3244	protein_coding	RE1-silencing	46	38	38	10	29	11	1.11556	0.972383	0.923423	0.258115	0.680733	0.254567
ENSRNOG00000002079	1466.8	1387.14	1350.09	2079.21	2098.28	1966.83	-0.5346	5.21e-11	1.25e-09	Mapk10	14	+	8053730	8340390	2741	protein_coding	mitogen	1404	1302	1308	2043	2273	2162	21.5399	21.0768	20.1078	33.3597	33.7535	31.6523
ENSRNOG00000002093	177.604	181.117	161.02	107.879	84.005	95.5211	0.72307	0.00020907	0.0013278	Tgfbr3	14	+	3509601	3683814	3931	protein_coding	transforming	170	170	156	106	91	105	1.81857	1.91888	1.6722	1.20688	0.942251	1.07188
ENSRNOG00000002095	392.819	336.665	334.425	611.651	540.955	553.113	-0.63889	7.41e-07	8.54e-06	Arhgap24	14	-	8355352	8668071	3337	protein_coding	NA	376	316	324	601	586	608	5.45977	4.84163	4.71425	9.28836	8.23621	8.42489
ENSRNOG00000002097	34.4761	38.3542	25.8044	71.2406	78.4662	88.2433	-0.88193	0.00037099	0.0022163	Rasl11b	14	-	36378166	36382381	1810	protein_coding	RAS-like	33	36	25	70	85	97	0.766691	0.882524	0.582006	1.73094	1.91147	2.15056
ENSRNOG00000002100	3486.26	3205.77	3102.72	2927.99	2901.4	2609.09	0.2105	0.0074822	0.028488	LOC100910272	14	-	33237745	33351416	4103	protein_coding	signal	3337	3009	3006	2877	3143	2868	52.7347	50.1741	47.6004	48.3903	48.0759	43.2507
ENSRNOG00000002101	678.03	712.749	650.271	804.001	857.589	1003.43	-0.36788	0.0010916	0.005666	Paics	14	-	33354799	33371479	1964	protein_coding	phosphoribosylaminoimidazole	649	669	630	790	929	1103	13.896	15.1143	13.5165	18.0032	19.2532	22.5368
ENSRNOG00000002106	1499.19	1589.57	1591.62	2120.93	2090.89	2160.6	-0.43575	2.18e-08	3.39e-07	Usp46	14	+	36514023	36582331	4594	protein_coding	ubiquitin	1435	1492	1542	2084	2265	2375	13.1355	14.4105	14.1436	20.3034	20.0681	20.7459
ENSRNOG00000002115	6152.42	6812.13	7171.56	5435.66	5236.93	5944.14	0.27145	0.00036894	0.0022067	Sod1	11	+	33982764	33988340	650	protein_coding	superoxide	5889	6394	6948	5341	5673	6534	380.99	436.478	450.415	367.766	355.245	403.39
ENSRNOG00000002125	13708.9	12284	13260.4	10984.3	10904	10559.2	0.27096	1.64e-05	0.00013899	Ccni	14	+	16267528	16290318	2671	protein_coding	cyclin	13122	11530	12847	10793	11812	11607	206.591	191.539	202.672	180.855	180.002	174.383
ENSRNOG00000002135	3538.5	3674.54	3521.79	2387.58	2052.12	2149.68	0.68948	7.4e-19	4.73e-17	Sgcb	14	+	36936116	36951529	3695	protein_coding	sarcoglycan,	3387	3449	3412	2346	2223	2363	38.5466	41.4173	38.91	28.4169	24.488	25.6631
ENSRNOG00000002141	1418.74	1620.46	1524.52	975.996	1100.37	1179	0.47004	1.63e-06	1.76e-05	Cd200	11	+	64474114	64501029	2235	protein_coding	Cd200	1358	1521	1477	959	1192	1296	25.551	30.1963	27.8464	19.2045	21.7084	23.2695
ENSRNOG00000002142	4486.07	4308.45	4361.98	3167.15	3122.95	2907.48	0.50806	1.56e-13	5.48e-12	Cds1	14	-	9356230	9418464	3728	protein_coding	CDP-diacylglycerol	4294	4044	4226	3112	3383	3196	48.4363	48.1324	47.7661	37.3617	36.9364	34.4025
ENSRNOG00000002146	1440.68	1396.73	1437.82	988.209	1135.45	925.19	0.47116	1.35e-06	1.47e-05	Pkd2	14	-	6581342	6624595	4851	protein_coding	polycystin	1379	1311	1393	971	1230	1017	11.9541	11.9915	12.1	8.95882	10.3205	8.41296
ENSRNOG00000002153	532.812	418.7	373.648	666.608	795.74	636.807	-0.61563	1.07e-05	9.42e-05	Cep135	14	-	33837370	33892880	3423	protein_coding	centrosomal	510	393	362	655	862	700	6.26539	5.09434	4.45623	8.56441	10.2501	8.20635
ENSRNOG00000002165	197.454	242.91	258.044	146.552	139.393	167.389	0.54586	0.0021071	0.0099584	Fam175a	14	+	10372640	10386976	1452	protein_coding	abraxas	189	228	250	144	151	184	5.47369	6.9674	7.25504	4.43873	4.2329	5.08523
ENSRNOG00000002176	1959.91	1683.32	1553.43	1199.89	1411.47	1201.75	0.42926	3.38e-05	0.00026628	Pvrl3	11	-	62049050	62144719	1630	protein_coding	nectin	1876	1580	1505	1179	1529	1321	48.3983	43.0103	38.9059	32.3735	38.1811	32.5218
ENSRNOG00000002177	738.624	801.177	697.751	538.375	585.266	674.106	0.29876	0.011708	0.041145	Gnpda2	14	-	62731015	62749014	1816	protein_coding	glucosamine-6-phosphate	707	752	676	529	634	741	16.3715	18.374	15.6855	13.0378	14.2102	16.3743
ENSRNOG00000002180	2019.46	1754.7	1849.66	1509.28	1553.63	1410.98	0.32129	0.00023	0.0014461	Tbc1d1	14	-	45405698	45590253	3774	protein_coding	TBC1	1933	1647	1792	1483	1683	1551	22.3806	20.121	20.7902	18.275	18.8611	17.1366
ENSRNOG00000002181	597.586	577.444	649.239	433.55	453.258	485.793	0.38884	0.0011144	0.0057684	Helq	14	+	10394947	10439008	3728	protein_coding	helicase,	572	542	629	426	491	534	6.45216	6.45099	7.10953	5.11442	5.36085	5.7481
ENSRNOG00000002185	1086.52	1102.68	1203.52	914.933	991.444	832.398	0.29774	0.0032839	0.014433	Pgm2	14	-	45635119	45669788	2103	protein_coding	phosphoglucomutase	1040	1035	1166	899	1074	915	20.796	21.8375	23.3628	19.133	20.7871	17.4599
ENSRNOG00000002188	387.595	339.861	331.329	827.408	659.116	806.016	-1.046	5.3e-16	2.46e-14	Hpse	14	+	10483181	10523889	3066	protein_coding	heparanase	371	319	321	813	714	886	5.08847	4.61659	4.41163	11.8681	9.47882	11.5963
ENSRNOG00000002191	548.483	554.005	578.019	1059.45	1157.61	1027.99	-0.91308	9.48e-19	5.98e-17	LOC498368	14	-	45855972	45858411	1744	protein_coding	similar	525	520	560	1041	1254	1130	12.659	13.23	13.5303	26.7157	29.2671	26.0011
ENSRNOG00000002192	752.206	693.572	582.148	942.411	955.441	848.773	-0.41648	0.00031187	0.0018997	Rell1	14	+	45787176	45847085	3680	protein_coding	RELT-like	720	651	564	926	1035	933	15.5428	14.8284	12.1999	21.2758	21.6262	19.2199
ENSRNOG00000002205	2773.76	3243.06	2999.51	2502.58	2493.38	2756.47	0.21256	0.0093312	0.034073	Ociad1	14	-	37276461	37293850	1347	protein_coding	OCIA	2655	3044	2906	2459	2701	3030	82.8862	100.272	90.9064	81.706	81.6178	90.2681
ENSRNOG00000002207	969.51	920.501	984.697	1268.08	1272.08	1258.15	-0.3904	1.32e-05	0.0001142	Guf1	14	+	62712388	62731766	6196	protein_coding	GUF1	928	864	954	1246	1378	1383	6.29828	6.18735	6.48789	9.00056	9.05245	8.95715
ENSRNOG00000002210	223.572	220.537	246.69	363.327	324.019	350.244	-0.53819	0.00027468	0.001696	Hsd17b11	14	+	7064323	7095461	1611	protein_coding	hydroxysteroid	214	207	239	357	351	385	5.58603	5.70135	6.25128	9.91826	8.86829	9.59013
ENSRNOG00000002215	4026.39	3585.05	3588.88	2391.65	2392.76	2187.89	0.66929	1.13e-17	6.46e-16	Mylk	11	-	72103710	72313911	7764	protein_coding	myosin	3854	3365	3477	2350	2592	2405	20.8743	19.231	18.8706	13.5471	13.5887	12.4305
ENSRNOG00000002216	1479.34	1460.66	1776.38	1001.44	1051.45	1088.94	0.56546	1.1e-08	1.79e-07	Srd5a3	14	-	34388669	34402835	1342	protein_coding	steroid	1416	1371	1721	984	1139	1197	44.6367	45.602	54.3615	33.0143	34.7533	36.0079
ENSRNOG00000002217	624.749	437.877	439.707	719.53	672.04	792.37	-0.50133	0.00029711	0.0018211	Plac8	14	+	10640286	10661811	730	protein_coding	placenta-specific	598	411	426	707	728	871	34.448	24.9817	24.5897	43.347	40.5916	47.88
ENSRNOG00000002225	2845.84	2512.2	2611.41	3454.15	3114.65	3180.4	-0.2843	0.00028095	0.0017298	Scarb2	14	+	16980270	17031712	1983	protein_coding	scavenger	2724	2358	2530	3394	3374	3496	57.7656	52.7623	53.7606	76.6041	69.2549	70.747
ENSRNOG00000002227	4118.33	4092.18	3507.34	4970.56	4843.67	4709.65	-0.30334	7.36e-05	0.0005315	Kit	14	-	34903278	34979346	3819	protein_coding	KIT	3942	3841	3398	4884	5247	5177	43.4062	44.627	37.4921	57.2386	55.9229	54.3986
ENSRNOG00000002244	37.6103	55.4005	51.6088	93.6305	74.7737	109.167	-0.68559	0.0041602	0.017625	Pdgfra	14	-	35356435	35409311	6514	protein_coding	platelet	36	52	50	92	81	120	0.232402	0.354208	0.323436	0.632125	0.506134	0.739252
ENSRNOG00000002246	3038.08	3263.3	3162.59	2525.99	2674.31	2572.7	0.27876	9.5e-05	0.00066564	Slc30a9	14	-	42260672	42315461	2894	protein_coding	solute	2908	3063	3064	2482	2897	2828	42.2553	46.9625	44.6125	38.3854	40.7454	39.2139
ENSRNOG00000002247	1015.48	923.697	982.632	1233.48	1171.45	1174.45	-0.2837	0.0021218	0.009999	Nup54	14	+	17039623	17057923	2256	protein_coding	nucleoporin	972	867	952	1212	1269	1291	18.1181	17.0523	17.7813	24.0451	22.8955	22.9639
ENSRNOG00000002248	2146.92	1812.24	1503.88	1346.45	1128.07	963.399	0.63012	5.35e-07	6.38e-06	Fryl	14	+	37424298	37566066	9357	protein_coding	FRY	2055	1701	1457	1323	1222	1059	14.8789	12.9951	10.5706	10.1952	8.56392	7.31692
ENSRNOG00000002251	8416.35	7630.35	8467.98	5977.08	7096.11	6325.32	0.33072	1.42e-05	0.00012235	Sec31a	14	+	10801889	10856886	4423	protein_coding	SEC31	8056	7162	8204	5873	7687	6953	81.6312	76.5753	83.2998	63.3395	75.394	67.2331
ENSRNOG00000002258	414.758	431.485	399.452	712.406	642.5	612.245	-0.62407	2.08e-07	2.72e-06	Tmem150c	14	+	11093499	11110144	2710	protein_coding	transmembrane	397	405	387	700	696	673	6.16036	6.63114	6.01739	11.5609	10.4537	9.96563
ENSRNOG00000002265	130.591	78.8392	115.604	409.124	435.718	328.411	-1.6058	1.09e-18	6.81e-17	Casr	11	+	70279170	70348597	4112	protein_coding	calcium-sensing	125	74	112	402	472	361	1.27833	0.798512	1.14771	4.37558	4.67215	3.523
ENSRNOG00000002280	2410.19	2311.91	2131.44	1537.78	1627.48	1640.23	0.49977	1.04e-09	2.01e-08	Sh3bgrl	X	+	80392505	80489959	1796	protein_coding	SH3	2307	2170	2065	1511	1763	1803	54.0165	53.6113	48.4485	37.6549	39.9553	40.2855
ENSRNOG00000002289	355.208	337.73	358.165	536.34	565.88	574.946	-0.63694	2.39e-07	3.09e-06	Ildr1	11	-	70094409	70127482	2476	protein_coding	immunoglobulin-like	340	317	347	527	613	632	5.77449	5.68082	5.90534	9.52627	10.0772	10.243
ENSRNOG00000002291	613.257	478.362	350.94	723.601	678.502	572.217	-0.41035	0.0087806	0.032489	Brwd3	X	-	79999818	80086731	5516	protein_coding	bromodomain	587	449	340	711	735	629	8.30287	6.70122	4.81893	10.7038	10.0628	8.49014
ENSRNOG00000002301	9700.32	8506.11	9147.15	6976.49	6807.17	6458.14	0.42733	4.76e-10	9.67e-09	Uso1	14	-	17289140	17354576	3845	protein_coding	USO1	9285	7984	8862	6855	7374	7099	101.548	92.1355	97.1184	79.7947	78.0611	74.0901
ENSRNOG00000002305	13.5815	15.9809	23.7401	43.7621	66.4655	53.6738	-0.93645	0.00041792	0.0024523	Slc15a2	11	+	70022984	70052072	3940	protein_coding	solute	13	15	23	43	72	59	0.13875	0.168926	0.245979	0.488467	0.743814	0.600918
ENSRNOG00000002309	65.818	38.3542	30.9653	75.3115	132.008	67.3196	-0.67462	0.0081819	0.030686	Hlx	13	-	107315404	107320809	2112	protein_coding	H2.0-like	63	36	30	74	143	74	1.25439	0.75633	0.598541	1.5682	2.75594	1.40604
ENSRNOG00000002316	648.777	797.98	883.543	1071.66	963.75	1058.01	-0.3884	0.00085441	0.0045606	C1ql4	X	-	115272678	115275588	717	protein_coding	NA	621	749	856	1053	1044	1163	36.4215	46.3517	50.3061	65.7313	59.2665	65.0908
ENSRNOG00000002318	1266.21	1375.42	1062.11	753.115	776.354	753.252	0.66866	6.25e-10	1.24e-08	Limch1	14	-	42560956	42868253	3918	protein_coding	LIM	1212	1291	1029	740	841	828	13.0084	14.6206	11.0667	8.45338	8.73695	8.48057
ENSRNOG00000002338	877.573	989.751	914.509	1160.2	1239.77	1246.32	-0.37825	6.76e-05	0.00049319	Dgke	10	+	73703727	73725818	3048	protein_coding	diacylglycerol	840	929	886	1140	1343	1370	11.9579	13.9543	12.6383	17.2726	18.5052	18.611
ENSRNOG00000002339	954.883	915.174	1014.63	1240.6	1410.55	1370.05	-0.46402	1.09e-06	1.21e-05	Mark1	13	-	107485344	107589708	2795	protein_coding	microtubule	914	859	983	1219	1528	1506	13.7515	13.6368	14.8197	19.5202	22.252	21.6223
ENSRNOG00000002341	1448	1588.5	1478.08	1423.79	1141.91	1219.94	0.24581	0.012607	0.043587	Trim25	10	-	73754576	73769423	1255	protein_coding	tripartite	1386	1491	1432	1399	1237	1341	46.4413	52.7153	48.0801	49.8927	40.1194	42.879
ENSRNOG00000002342	1148.16	1186.85	1264.42	1783.05	1973.66	1897.69	-0.63461	1.94e-13	6.65e-12	Aldh3a2	10	-	47300331	47320877	2977	protein_coding	aldehyde	1099	1114	1225	1752	2138	2086	15.524	16.6039	17.339	26.3401	29.2319	28.1187
ENSRNOG00000002343	17295.5	18591.1	20284.3	15255.7	15070.1	17513.1	0.22688	0.0029281	0.013083	Uchl1	14	-	42928247	42938965	1027	protein_coding	ubiquitin	16555	17450	19652	14990	16325	19251	677.866	753.924	806.311	653.272	647.01	752.215
ENSRNOG00000002345	156.71	131.044	165.148	85.4887	90.4669	78.2363	0.69018	0.00068742	0.0037738	Rasgef1b	14	+	11944914	11968889	1422	protein_coding	RasGEF	150	123	160	84	98	86	4.43585	3.83803	4.74118	2.64389	2.80514	2.42693
ENSRNOG00000002349	290.435	298.31	348.876	491.56	375.715	435.758	-0.43604	0.0028106	0.012641	Gabra2	14	+	39473412	39609387	1401	protein_coding	gamma-aminobutyric	278	280	338	483	407	479	8.3503	8.87427	10.1731	15.4412	11.833	13.7299
ENSRNOG00000002353	2897.04	2697.58	2695.01	2512.76	2407.53	2177.88	0.21911	0.006142	0.024286	Rab3gap2	13	+	107643922	107901904	4226	protein_coding	RAB3	2773	2532	2611	2469	2608	2394	27.6523	26.6418	26.0897	26.2048	25.1728	22.7814
ENSRNOG00000002364	1181.59	1533.1	1447.11	1822.74	1841.65	2142.4	-0.46206	9.43e-06	8.45e-05	Rnf112	10	-	47491745	47497296	2929	protein_coding	ring	1131	1439	1402	1791	1995	2355	16.2378	21.7994	20.1695	27.3678	27.7237	32.2649
ENSRNOG00000002376	4641.74	3984.57	3782.93	3235.34	3316.81	2809.23	0.39517	1.03e-05	9.14e-05	Clasp1	13	+	39530430	39713144	7061	protein_coding	cytoplasmic	4443	3740	3665	3179	3593	3088	27.4114	24.347	22.6574	20.8749	21.4563	18.1805
ENSRNOG00000002381	194.32	161.94	146.569	353.15	314.788	400.279	-0.97299	3.79e-09	6.66e-08	Bmp3	14	-	12306370	12331030	2158	protein_coding	bone	186	152	142	347	341	440	3.62449	3.12532	2.7727	7.19682	6.43178	8.18202
ENSRNOG00000002389	8971.1	9559.78	9786.07	8126.51	8243.57	8908.03	0.16124	0.014122	0.04787	Morf4l2	X	-	107278245	107289323	1809	protein_coding	mortality	8587	8973	9481	7985	8930	9792	199.613	220.091	220.842	197.56	200.928	217.216
ENSRNOG00000002403	725.043	567.855	695.687	348.061	366.483	322.043	0.88058	2.01e-11	5.3e-10	Fam129a	13	+	73927637	74076132	3622	protein_coding	family	694	533	674	342	397	354	8.05742	6.52952	7.84111	4.22611	4.46139	3.92206
ENSRNOG00000002420	2756	2770.03	2679.53	2052.75	2388.14	2065.08	0.3268	5.99e-05	0.00044289	Zc3h7a	10	+	3366355	3405540	3542	protein_coding	zinc	2638	2600	2596	2017	2587	2270	31.3192	32.5707	30.8832	25.4871	29.7287	25.718
ENSRNOG00000002440	774.145	773.476	811.291	1032.99	936.056	971.586	-0.3066	0.001862	0.0089619	Ralb	13	-	40612012	40621240	1906	protein_coding	RAS	741	726	786	1015	1014	1068	16.3486	16.9012	17.3766	23.8345	21.6543	22.4858
ENSRNOG00000002449	3698.34	3611.69	4258.76	3232.29	3121.11	3379.63	0.24375	0.0022028	0.010312	Maged2	5	-	37832723	37840896	2206	protein_coding	MAGE	3540	3390	4126	3176	3381	3715	67.4812	68.1863	78.8116	64.4374	62.3832	67.5791
ENSRNOG00000002452	1979.76	1886.81	1753.67	1672.12	1501.94	1479.21	0.26535	0.0024612	0.011305	Txndc11	10	+	3408243	3465319	3073	protein_coding	thioredoxin	1895	1771	1699	1643	1627	1626	25.9317	25.5716	23.2968	23.9297	21.5503	21.2333
ENSRNOG00000002454	1470.98	1424.43	1572.01	1191.75	1237.92	1227.22	0.28113	0.0011482	0.005929	Rnf2	13	-	73792852	73821013	2378	protein_coding	ring	1408	1337	1523	1171	1341	1349	24.8987	24.9472	26.987	22.0398	22.9533	22.7646
ENSRNOG00000002456	447.144	404.85	337.522	233.058	241.861	217.424	0.71301	2.61e-06	2.66e-05	Hlf	10	-	77701829	77777898	888	protein_coding	HLF,	428	380	327	229	262	239	20.2682	18.9877	15.5168	11.5421	12.0093	10.8005
ENSRNOG00000002468	518.186	468.773	335.457	753.115	690.503	546.745	-0.53771	0.00042335	0.0024822	Tnr	13	+	82511491	82587679	6863	protein_coding	tenascin	496	440	325	740	748	601	4.74578	4.44218	3.11595	7.53591	6.92741	5.4875
ENSRNOG00000002470	801.308	697.833	820.58	1053.34	901.9	1026.17	-0.34639	0.0013535	0.0068382	Ifi47	10	+	34059639	34067269	1874	protein_coding	interferon	767	655	795	1035	977	1128	17.2204	15.5169	17.8853	24.7324	21.2317	24.1674
ENSRNOG00000002478	683.254	809.7	717.363	615.722	553.879	582.224	0.31988	0.0050332	0.020653	Insig2	13	-	42366079	42388541	2449	protein_coding	insulin	654	760	695	605	600	640	11.2299	13.7698	11.9581	11.0568	9.97219	10.487
ENSRNOG00000002480	100.294	107.605	143.473	46.8152	52.6185	69.1391	0.80444	0.00045976	0.0026701	Gpr137b	17	+	92351953	92362368	840	protein_coding	G	96	101	139	46	57	76	4.80593	5.33513	6.97271	2.45099	2.762	3.63073
ENSRNOG00000002509	3773.57	3367.71	3365.93	2846.57	2635.54	2508.11	0.38654	1.18e-06	1.3e-05	Gnl3l	X	-	20785115	20818062	1810	protein_coding	G	3612	3161	3261	2797	2855	2757	83.9178	77.4905	75.9169	69.1635	64.2031	61.1248
ENSRNOG00000002515	225.662	177.921	131.086	317.529	296.325	249.265	-0.5969	0.0012086	0.0061925	Atp7a	X	+	56199012	56310259	5251	protein_coding	NA	216	167	127	312	321	274	4.59909	3.75191	2.70959	7.0705	6.61555	5.56727
ENSRNOG00000002519	3346.27	3325.1	3211.1	2016.11	1986.58	1886.77	0.73327	2.89e-24	3.1e-22	Magt1	X	-	56143036	56184203	4359	protein_coding	NA	3203	3121	3111	1981	2152	2074	54.9091	56.4545	53.4403	36.1451	35.7086	33.9289
ENSRNOG00000002520	5271.71	4790.01	5279.58	3531.5	3690.68	3879.98	0.45806	1.65e-10	3.65e-09	Litaf	10	+	3548079	3589969	2006	protein_coding	lipopolysaccharide-induced	5046	4496	5115	3470	3998	4265	105.779	99.4485	107.444	77.4215	81.1223	85.3193
ENSRNOG00000002523	3043.3	2846.73	3001.57	2489.35	2406.6	2393.49	0.28165	8.37e-05	0.00059362	Epn2	10	-	47567991	47646897	4343	protein_coding	NA	2913	2672	2908	2446	2607	2631	28.7687	27.8441	28.7776	25.7107	24.9209	24.7956
ENSRNOG00000002545	2344.37	2190.45	2242.92	1924.51	2002.27	1722.11	0.25658	0.0020633	0.0097823	RGD1309748	10	-	5639257	5668196	3841	protein_coding	similar	2244	2056	2173	1891	2169	1893	24.5677	23.751	23.8387	22.0349	22.9849	19.7772
ENSRNOG00000002549	41.7892	50.0735	63.995	213.722	161.548	198.32	-1.5084	1.44e-12	4.41e-11	Htr5b	13	-	42637728	42650516	2080	protein_coding	5-hydroxytryptamine	40	47	62	210	175	218	0.808689	1.00262	1.25601	4.51876	3.42454	4.20584
ENSRNOG00000002553	1697.69	2023.18	1962.17	1268.08	1056.99	1222.67	0.65638	3.07e-11	7.74e-10	Smim14	14	+	44233124	44276792	1106	protein_coding	small	1625	1899	1901	1246	1145	1344	61.785	76.1855	72.4258	50.4227	42.1384	48.7644
ENSRNOG00000002574	346.85	411.242	450.029	296.157	271.401	346.605	0.36791	0.014202	0.048051	Nubp1	10	-	4155444	4166034	1241	protein_coding	nucleotide	332	386	436	291	294	381	11.25	13.8012	14.8041	10.495	9.64281	12.32
ENSRNOG00000002579	489.978	434.681	488.22	782.629	762.507	718.683	-0.64782	1.27e-08	2.06e-07	Parm1	14	-	17888361	17918277	940	protein_coding	prostate	469	408	473	769	826	790	20.9812	19.2591	21.2031	36.6152	35.7668	33.7255
ENSRNOG00000002585	7909.65	7195.67	6822.69	6462.54	6369.61	6109.71	0.20758	0.0031837	0.01406	Cul4b	X	-	124917170	124954871	3821	protein_coding	cullin	7571	6754	6610	6350	6900	6716	83.3223	78.4308	72.8938	74.3806	73.5022	70.5331
ENSRNOG00000002609	1589.03	1491.55	1382.08	949.535	926.824	953.392	0.63751	4.05e-12	1.17e-10	Ero1lb	17	-	92372954	92415877	1389	protein_coding	endoplasmic	1521	1400	1339	933	1004	1048	46.0481	44.7227	40.6204	30.0637	29.4211	30.2774
ENSRNOG00000002610	5265.44	5346.15	5994.88	4063.77	3911.31	4179.28	0.44203	1.03e-09	1.98e-08	Carhsp1	10	+	5842867	5856458	3027	protein_coding	calcium	5040	5018	5808	3993	4237	4594	70.017	73.5565	80.8501	59.0405	56.9737	60.9029
ENSRNOG00000002612	572.512	506.062	441.772	645.236	718.197	594.05	-0.34261	0.0076906	0.029184	Ddx52	10	+	70864522	70888590	3108	protein_coding	DExD-box	548	475	428	634	778	653	7.41455	6.78134	5.80269	9.13001	10.1889	8.43124
ENSRNOG00000002625	603.854	563.594	461.383	761.256	791.124	715.044	-0.45157	0.00020822	0.0013241	Ptpn4	13	-	40797330	40972784	5968	protein_coding	protein	578	529	447	748	857	786	4.07272	3.93305	3.15606	5.60965	5.84494	5.2851
ENSRNOG00000002626	220.438	232.256	178.567	152.658	141.239	97.3406	0.58448	0.0027165	0.012281	Ca10	10	+	80633889	81150503	1014	protein_coding	carbonic	211	218	173	150	153	107	12.1881	13.287	10.0134	9.22195	8.55437	5.89809
ENSRNOG00000002635	293.569	438.942	409.774	274.785	268.631	280.195	0.42665	0.0070867	0.027226	Dexi	10	+	4022544	4035231	1396	protein_coding	Dexi	281	412	397	270	291	308	8.46459	13.0953	11.9832	8.65648	8.48468	8.85369
ENSRNOG00000002643	2002.75	1813.3	2080.87	1682.3	1615.48	1591.11	0.264	0.0016809	0.0082071	Ugdh	14	+	44299226	44322226	2319	protein_coding	UDP-glucose	1917	1702	2016	1653	1750	1749	34.7621	32.5658	36.6316	31.9033	30.7161	30.2655
ENSRNOG00000002644	940.257	921.566	948.57	1165.29	1140.07	1216.3	-0.31591	0.00053335	0.0030329	Utp18	10	-	81390897	81417858	2496	protein_coding	UTP18	900	865	919	1145	1235	1337	15.1629	15.3771	15.5145	20.5316	20.1396	21.4954
ENSRNOG00000002652	17041.6	16331.4	16594.3	14595.2	14327	13408.4	0.23637	7.52e-05	0.00054127	Rap1gap2	10	-	60909166	60963561	3803	protein_coding	RAP1	16312	15329	16077	14341	15520	14739	180.371	178.851	178.133	168.778	166.109	155.525
ENSRNOG00000002654	232.975	234.387	155.859	76.3292	111.699	111.896	0.86624	2.48e-05	0.00020051	FAM120C	X	-	22434579	22497841	4948	protein_coding	NA	223	220	151	75	121	123	1.89522	1.97286	1.28592	0.678413	0.995368	0.99755
ENSRNOG00000002659	211.035	174.725	229.143	136.375	144.932	120.084	0.5328	0.0038137	0.016366	Ciita	10	-	4037680	4083966	4283	protein_coding	class	202	164	222	134	157	132	1.9833	1.69902	2.18409	1.4003	1.49204	1.23676
ENSRNOG00000002662	704.148	601.948	684.333	439.656	555.725	576.766	0.31886	0.013011	0.044702	Pbdc1	X	+	76840414	76845113	1629	protein_coding	polysaccharide	674	565	663	432	602	634	17.399	15.3897	17.1498	11.8693	15.0419	15.6181
ENSRNOG00000002669	2947.18	2681.6	2736.3	3518.27	3418.36	3321.41	-0.28878	6.43e-05	0.00047182	Cluh	10	+	61161917	61182201	4050	protein_coding	clustered	2821	2517	2651	3457	3703	3651	30.2855	28.5123	28.5182	39.5011	38.4794	37.4039
ENSRNOG00000002680	944.436	857.642	1055.92	799.93	779.123	699.578	0.31311	0.0044857	0.018753	Lamc1	13	-	75622195	75749168	7636	protein_coding	laminin	904	805	1023	786	844	769	4.97837	4.6777	5.64516	4.60701	4.49888	4.04129
ENSRNOG00000002693	1276.66	1535.23	1409.95	1939.78	1798.26	2000.49	-0.42972	2.64e-06	2.69e-05	Nme1	10	-	81487115	81496485	736	protein_coding	NME/NM23	1222	1441	1366	1906	1948	2199	69.8198	86.8738	78.2058	115.907	107.731	119.897
ENSRNOG00000002695	239.243	286.591	214.693	347.043	367.406	322.043	-0.44164	0.0042245	0.017841	Tfb2m	13	-	102830291	102848026	2067	protein_coding	transcription	229	269	208	341	398	354	4.65886	5.7745	4.24023	7.38375	7.83738	6.87261
ENSRNOG00000002697	2824.95	2436.56	2635.15	2487.31	2216.44	2048.7	0.21985	0.013937	0.047348	Mtmr1	18	-	337401	370993	3485	protein_coding	myotubularin	2704	2287	2553	2444	2401	2252	32.6279	29.1183	30.8684	31.3878	28.0426	25.9313
ENSRNOG00000002713	701.014	618.994	660.593	594.35	505.876	449.404	0.33448	0.0081069	0.030446	Zfp672	10	-	43545159	43553389	2921	protein_coding	zinc	671	581	640	584	548	494	9.65998	8.82566	9.2324	8.94838	7.6362	6.78664
ENSRNOG00000002737	878.618	1022.78	948.57	1501.14	1193.61	1300	-0.46705	1.08e-05	9.53e-05	Sh3bp5l	10	+	43561167	43575473	2940	protein_coding	NA	841	960	919	1475	1293	1429	12.0291	14.4886	13.1715	22.4547	17.9011	19.5049
ENSRNOG00000002748	929.81	826.746	890.768	1219.23	1236.07	1108.95	-0.41422	2.19e-05	0.00017985	Ccdc43	10	-	90434924	90447114	2281	protein_coding	coiled-coil	890	776	863	1198	1339	1219	16.4078	15.0952	15.9423	23.5069	23.8937	21.4456
ENSRNOG00000002755	13287.9	12620.7	12430.5	11072.8	11169	10234.4	0.23618	0.0001696	0.0011026	Pafah1b1	10	-	61186184	61299247	4363	protein_coding	platelet-activating	12719	11846	12043	10880	12099	11250	122.589	120.473	116.31	111.611	112.874	103.473
ENSRNOG00000002763	1814.7	1646.03	1568.91	1402.42	1381.01	1251.78	0.30868	0.00071239	0.0038866	Ulk2	10	-	47845649	47922223	3670	protein_coding	unc-51	1737	1545	1520	1378	1496	1376	19.903	18.6795	17.4519	16.8053	16.5918	15.0457
ENSRNOG00000002764	902.647	875.754	954.763	1269.1	1165.92	1131.7	-0.37098	0.00010803	0.00074215	Mettl16	10	+	61348499	61393511	1861	protein_coding	methyltransferase	864	822	925	1247	1263	1244	20.7973	20.8777	22.3108	31.9475	29.4265	28.575
ENSRNOG00000002783	66.8627	52.2043	29.9331	24.4253	15.6932	14.5556	0.78877	0.0032576	0.014327	Serpinc1	13	+	83700001	83727844	3451	protein_coding	serpin	64	49	29	24	17	16	1.82586	1.47503	0.829024	0.728747	0.469439	0.435594
ENSRNOG00000002790	454.458	491.147	407.71	627.935	568.649	511.265	-0.31477	0.014631	0.049166	Abcb7	X	-	75954688	76094049	2271	protein_coding	ATP	435	461	395	617	616	562	8.05485	9.00713	7.32903	12.1599	11.0406	9.93066
ENSRNOG00000002792	576.691	482.624	611.049	308.37	268.631	324.772	0.82596	2.75e-09	4.94e-08	Cxcl2	14	-	18640312	18642357	1104	protein_coding	C-X-C	552	453	592	303	291	357	21.0259	18.2067	22.5953	12.2839	10.7288	12.9765
ENSRNOG00000002797	8.35784	9.58855	9.28959	44.7798	41.5409	46.396	-1.1579	1.68e-05	0.00014156	Gpr156	11	+	66732875	66797798	2379	protein_coding	G	8	9	9	44	45	51	0.14141	0.167861	0.15941	0.827792	0.769921	0.86027
ENSRNOG00000002823	2471.83	2302.32	2324.46	1570.35	1630.25	1543.8	0.56891	2.69e-13	9.05e-12	Mapk9	10	+	35114480	35145312	2695	protein_coding	mitogen-activated	2366	2161	2252	1543	1766	1697	37.9316	36.556	36.1773	26.3288	27.4044	25.9623
ENSRNOG00000002831	0	0	0	13.2304	22.1552	4.54862	-0.61273	0.0032309	0.014226	Wfikkn2	10	-	81770067	81775078	2541	protein_coding	WAP,	0	0	0	13	24	5	0	0	0	0.228982	0.384445	0.0789631
ENSRNOG00000002838	403.266	437.877	389.131	261.555	292.633	320.223	0.45498	0.0012674	0.0064591	Pdzd11	X	-	71330221	71333253	2062	protein_coding	PDZ	386	411	377	257	317	352	21.5851	24.2508	21.1247	15.296	17.1581	18.7838
ENSRNOG00000002841	3458.06	3128	2783.78	2323.46	2449.07	1994.12	0.45443	1.97e-06	2.08e-05	Cdc42bpa	13	+	103238053	103453991	6310	protein_coding	CDC42	3310	2936	2697	2283	2653	2192	22.0589	20.6457	18.0102	16.1935	17.1134	13.9402
ENSRNOG00000002852	394.908	375.019	365.391	551.606	579.727	484.883	-0.47875	0.00018233	0.0011755	Myo19	10	+	72105466	72134751	3841	protein_coding	myosin	378	352	354	542	628	533	4.1384	4.06632	3.88352	6.31565	6.65493	5.56855
ENSRNOG00000002866	7152.22	7537.66	7480.18	4582.8	5049.53	4952.54	0.59478	1.93e-19	1.29e-17	Rassf6	14	+	18902157	18932580	1867	protein_coding	Ras	6846	7075	7247	4503	5470	5444	154.198	168.145	163.561	107.949	119.254	117.013
ENSRNOG00000002873	154.62	118.259	198.178	358.238	343.405	442.126	-1.1194	3.19e-10	6.65e-09	Fam183b	10	-	44496938	44506773	414	protein_coding	family	148	111	192	352	372	486	16.2075	12.8261	21.0686	41.0274	39.4312	50.7884
ENSRNOG00000002878	110.741	85.2315	76.3811	318.547	285.248	311.126	-1.5197	4.34e-17	2.31e-15	Afm	14	-	18987903	19039510	1963	protein_coding	afamin	106	80	74	313	309	342	2.27076	1.80831	1.58847	7.13653	6.40717	6.99141
ENSRNOG00000002889	170.291	155.548	178.567	365.362	321.25	344.786	-0.93561	2.07e-09	3.79e-08	Afp	14	-	19049096	19067264	1990	protein_coding	alpha-fetoprotein	163	146	173	359	348	379	3.44445	3.25539	3.66319	8.07429	7.11794	7.64267
ENSRNOG00000002894	2333.93	2468.52	2572.18	2878.12	3020.49	2946.6	-0.25741	0.00046376	0.0026906	Mnt	10	+	61406977	61422227	4564	protein_coding	MAX	2234	2317	2492	2828	3272	3239	20.5837	22.5259	23.0075	27.733	29.1807	28.479
ENSRNOG00000002895	67.9075	50.0735	59.8662	221.864	204.935	212.876	-1.5409	9.64e-15	3.86e-13	Nagpa	10	+	9342962	9351287	2137	protein_coding	N-acetylglucosamine-1-phosphodiester	65	47	58	218	222	234	1.27907	0.975879	1.14364	4.56578	4.22841	4.39411
ENSRNOG00000002903	832.65	714.88	707.041	477.312	552.956	418.473	0.60009	2.55e-06	2.61e-05	Specc1	10	+	48031612	48234767	2786	protein_coding	sperm	797	671	685	469	599	460	12.0299	10.6867	10.3604	7.5345	8.75133	6.62576
ENSRNOG00000002907	7974.43	7714.52	7455.41	6505.28	7254.89	6364.44	0.19824	0.004328	0.018189	Plekha6	13	-	55608313	55632417	5849	processed_transcript	pleckstrin	7633	7241	7223	6392	7859	6996	159.296	159.451	151.046	141.979	158.752	139.327
ENSRNOG00000002915	628.928	628.583	679.172	518.021	491.106	524.002	0.32167	0.0044978	0.018798	Trim11	10	+	45078796	45091444	2373	protein_coding	tripartite	602	590	658	509	532	576	10.668	11.0321	11.6841	9.60026	9.12519	9.74056
ENSRNOG00000002922	185.962	145.959	139.344	243.236	304.634	282.015	-0.7201	3.57e-05	0.00027966	Adora2b	10	+	48358060	48374870	1849	protein_coding	adenosine	178	137	135	239	330	310	4.04826	3.28766	3.07654	5.78527	7.26449	6.72797
ENSRNOG00000002928	1797.98	2086.04	2109.77	2242.04	2240.44	2513.57	-0.2171	0.013825	0.046999	Guk1	10	-	45291712	45299982	951	protein_coding	guanylate	1721	1958	2044	2203	2427	2763	76.1001	91.3555	90.5663	103.68	103.877	116.59
ENSRNOG00000002930	2518.84	2235.2	2422.52	3162.06	3278.96	2935.68	-0.37723	1.69e-06	1.81e-05	Ppl	10	+	9411587	9457238	6281	protein_coding	periplakin	2411	2098	2347	3107	3552	3227	16.1419	14.8211	15.7453	22.1399	23.0182	20.6172
ENSRNOG00000002932	780.413	723.403	674.011	513.95	589.881	503.078	0.41643	0.00038792	0.0022989	Wdr19	14	-	44519192	44580950	4315	protein_coding	WD	747	679	653	505	639	553	7.27989	6.98219	6.37674	5.2381	6.02765	5.14285
ENSRNOG00000002934	12723.8	11677.8	13151	8702.55	8474.35	8170.24	0.55866	1.48e-17	8.36e-16	Atp1b1	13	-	87621445	87642290	2664	protein_coding	ATPase	12179	10961	12741	8551	9180	8981	392.452	372.685	411.395	293.271	286.326	276.168
ENSRNOG00000002935	2464.52	2523.92	2657.85	2949.36	3031.56	2863.81	-0.20615	0.0043666	0.018337	Ankrd40	10	+	81865469	81878114	3382	protein_coding	ankyrin	2359	2369	2575	2898	3284	3148	29.3318	31.0809	32.0826	38.352	39.5237	37.3525
ENSRNOG00000002941	1847.08	1582.11	1314.99	1394.28	1309.92	1163.54	0.28109	0.013644	0.04646	RGD1561897	13	-	93147551	93162493	3082	protein_coding	U2AF	1768	1485	1274	1370	1419	1279	24.1232	21.3794	17.4182	19.8953	18.7404	16.6532
ENSRNOG00000002948	1772.91	1948.61	1563.75	1370.87	1569.32	1448.28	0.25886	0.0076831	0.029163	Abcc3	10	-	81880042	81938202	4627	protein_coding	ATP	1697	1829	1515	1347	1700	1592	15.4363	17.5547	13.8088	13.0409	14.9676	13.8191
ENSRNOG00000002956	2070.66	1899.6	1961.14	1199.89	1266.54	1223.58	0.66814	5.9e-16	2.7e-14	Stim2	14	-	59324133	59450997	4654	protein_coding	stromal	1982	1783	1900	1179	1372	1345	17.9086	16.9992	17.2026	11.3384	11.9993	11.5973
ENSRNOG00000002969	353.119	470.904	291.074	205.58	172.626	143.737	0.95377	1.4e-07	1.91e-06	Itpkb	13	+	103624308	103715736	3293	protein_coding	inositol-trisphosphate	338	442	282	202	187	158	4.31628	5.95571	3.60848	2.74551	2.31142	1.92542
ENSRNOG00000002977	1721.72	1778.14	1748.51	922.057	852.974	847.864	0.97434	4.4e-29	6.9e-27	Ttc19	10	+	48387826	48415743	2194	protein_coding	tetratricopeptide	1648	1669	1694	906	924	932	31.5868	33.7538	32.5344	18.4822	17.1421	17.0466
ENSRNOG00000002980	1954.69	2059.41	2025.13	2715.28	2804.47	2611.82	-0.42085	1.45e-08	2.33e-07	Tsr1	10	+	61467842	61479252	3292	protein_coding	TSR1,	1871	1933	1962	2668	3038	2871	23.9001	26.054	25.1134	36.2735	37.5626	34.9971
ENSRNOG00000002981	1593.21	1657.75	1639.1	921.039	846.512	863.329	0.87019	4.68e-23	4.44e-21	Cacna1g	10	-	81951133	82017400	7078	protein_coding	NA	1525	1556	1588	905	917	949	9.15345	9.85467	9.55095	5.78151	5.32755	5.4357
ENSRNOG00000002989	5209.02	4830.5	5124.76	4021.02	4144.86	4107.41	0.30056	4.4e-06	4.25e-05	Nmt1	10	+	90898210	90933049	2202	protein_coding	N-myristoyltransferase	4986	4534	4965	3951	4490	4515	95.2182	91.3623	95.0098	80.3069	82.996	82.281
ENSRNOG00000002997	183.873	166.202	143.473	240.183	206.782	262.91	-0.46114	0.0086509	0.0321	Slc9a3r2	10	-	13820310	13830824	2110	protein_coding	SLC9A3	176	156	139	236	224	289	3.50764	3.28054	2.77587	5.00602	4.32109	5.49635
ENSRNOG00000002999	508.784	571.051	651.303	480.365	424.641	460.321	0.32221	0.012177	0.042493	Timmdc1	11	-	67294276	67318850	1328	protein_coding	translocase	487	536	631	472	460	506	15.4211	17.9089	20.0215	15.9077	14.099	15.2901
ENSRNOG00000003003	591.317	496.474	604.856	351.114	440.334	403.008	0.46908	0.00045495	0.0026436	Tbc1d19	14	-	59531483	59644982	1784	protein_coding	TBC1	566	466	586	345	477	443	13.3416	11.5903	13.8411	8.6554	10.8831	9.96479
ENSRNOG00000003005	45.9681	38.3542	55.7375	93.6305	84.005	92.7919	-0.70008	0.0030685	0.01362	Rasgef1c	10	+	35164536	35230687	2229	protein_coding	RasGEF	44	36	54	92	91	102	0.830095	0.71663	1.02082	1.84731	1.66173	1.83632
ENSRNOG00000003014	604.899	628.583	599.695	898.649	740.352	739.606	-0.35719	0.0018412	0.008876	Poglut1	11	-	67321442	67348158	2917	protein_coding	protein	579	590	581	883	802	813	8.34694	8.97467	8.39278	13.5484	11.1909	11.1844
ENSRNOG00000003025	848.321	809.7	789.615	600.456	674.809	604.057	0.36516	0.00065655	0.0036241	Nap1l2	X	-	74802929	74804314	1386	processed_pseudogene	-	812	760	765	590	731	664	24.6364	24.3306	23.2576	19.0525	21.4675	19.2249
ENSRNOG00000003026	2188.71	2228.8	2390.52	1805.44	1662.56	1640.23	0.40518	5.89e-07	6.97e-06	Rad23a	19	-	36925113	36930994	1417	protein_coding	RAD23	2095	2092	2316	1774	1801	1803	62.1726	65.508	68.8708	56.0334	51.7335	51.0605
ENSRNOG00000003029	50333	50685.1	54246	39382.8	40724.9	40416.3	0.36131	1.87e-10	4.07e-09	Calr	19	-	36931420	36937294	2844	protein_coding	calreticulin	48178	47574	52555	38697	44116	44427	712.368	742.237	778.665	608.991	631.386	626.869
ENSRNOG00000003031	3060.01	2798.79	2227.44	1792.21	1978.27	1592.02	0.56747	1.7e-07	2.27e-06	Atp2b4	13	+	55157902	55204057	3968	protein_coding	ATPase	2929	2627	2158	1761	2143	1750	33.0303	31.2587	24.3851	21.1363	23.3915	18.8324
ENSRNOG00000003049	447.144	487.951	433.514	704.264	578.804	755.981	-0.54075	2.37e-05	0.00019255	Hsd17b10	X	-	21747939	21750384	907	protein_coding	hydroxysteroid	428	458	420	692	627	831	19.8437	22.4058	19.5123	34.1477	28.1377	36.7665
ENSRNOG00000003066	110.741	123.586	106.314	44.7798	36.0021	44.5765	1.0974	1.68e-06	1.81e-05	Wnt9a	10	+	45414117	45441637	3337	protein_coding	Wnt	106	116	103	44	39	49	1.33578	1.54243	1.30061	0.590146	0.475704	0.589249
ENSRNOG00000003078	1030.1	968.443	921.734	672.715	683.118	745.065	0.4567	9.08e-06	8.18e-05	Dcaf6	13	-	88458601	88559585	2556	protein_coding	DDB1	986	909	893	661	740	819	16.2219	15.78	14.7217	11.5745	11.7842	12.8583
ENSRNOG00000003088	82.5337	41.5504	55.7375	156.729	106.16	128.271	-0.83768	0.00033196	0.0020097	Arhgap31	11	-	67395537	67508274	4566	protein_coding	Rho	79	39	54	154	115	141	0.727572	0.378993	0.498338	1.50955	1.02516	1.2392
ENSRNOG00000003099	8187.55	8182.23	7944.66	6148.06	6102.82	6361.71	0.3807	1.79e-10	3.92e-09	Ubqln2	X	-	19487982	19491373	3392	protein_coding	ubiquilin	7837	7680	7697	6041	6611	6993	97.1581	100.463	95.6163	79.7106	79.3304	82.7307
ENSRNOG00000003119	11110.7	9796.3	10911.1	16014.9	16478.8	17182.9	-0.63282	1.49e-21	1.26e-19	Gc	14	+	20173456	20209025	1674	protein_coding	GC,	10635	9195	10571	15736	17851	18888	267.157	243.724	266.089	420.728	434.045	452.783
ENSRNOG00000003121	1129.35	1065.39	1073.46	2178.94	2062.28	2015.04	-0.91368	4.61e-28	6.73e-26	Rtn4rl1	10	+	61748820	61822593	3283	protein_coding	reticulon	1081	1000	1040	2141	2234	2215	13.8465	13.5155	13.3484	29.1883	27.6975	27.0746
ENSRNOG00000003127	145.217	169.398	180.631	254.431	278.786	255.633	-0.59946	0.00032885	0.0019933	Spryd4	7	-	2600837	2602657	1478	protein_coding	SPRY	139	159	175	250	302	281	3.95481	4.77337	4.98919	7.57057	8.31688	7.62941
ENSRNOG00000003134	1195.17	1022.78	954.763	1916.37	1815.8	1626.59	-0.72767	1.09e-12	3.4e-11	Slc4a4	14	-	20386111	20723823	3573	protein_coding	solute	1144	960	925	1883	1967	1788	13.6475	12.0841	11.0573	23.9086	22.7129	20.3548
ENSRNOG00000003144	2997.33	2999.08	3412.38	3567.12	3603.91	3607.06	-0.19212	0.010193	0.036731	Gprc5c	10	+	103052022	103073771	4019	protein_coding	G	2869	2815	3306	3505	3904	3965	30.0191	31.0787	34.6618	39.0331	39.5385	39.5899
ENSRNOG00000003147	29558.5	30814.4	33761.5	24455.9	25997.2	26691.3	0.28271	2.06e-05	0.00017018	Sqstm1	10	-	35463172	35474738	1991	protein_coding	sequestosome	28293	28923	32709	24030	28162	29340	609.827	657.792	706.442	551.264	587.536	603.479
ENSRNOG00000003149	930.855	949.266	1065.21	1255.87	1201.92	1238.14	-0.31688	0.00080122	0.0043014	Farsa	19	+	36944878	36954400	1794	protein_coding	phenylalanyl-tRNA	891	891	1032	1234	1302	1361	20.8853	22.0373	24.2395	30.7862	29.5404	30.4435
ENSRNOG00000003178	170.291	181.117	151.73	292.086	294.479	324.772	-0.77268	1.57e-06	1.7e-05	Mageh1	X	+	20009490	20010738	1249	protein_coding	MAGE	163	170	147	287	319	357	5.48795	6.03934	4.95931	10.2845	10.3958	11.47
ENSRNOG00000003183	69.9969	56.4659	67.0915	110.932	112.622	106.438	-0.60668	0.0057644	0.023031	Fmod	13	+	55928423	55939039	2943	protein_coding	fibromodulin	67	53	65	109	122	117	0.957348	0.799076	0.930657	1.65767	1.68732	1.59535
ENSRNOG00000003186	1042.64	1153.82	975.407	813.16	892.668	881.523	0.28238	0.0056559	0.022672	Anks3	10	+	9575751	9596420	2387	protein_coding	ankyrin	998	1083	945	799	967	969	17.5818	20.1316	16.6819	14.9816	16.4893	16.2904
ENSRNOG00000003189	636.241	711.683	800.969	1217.2	828.049	1058.92	-0.49648	0.00015311	0.0010112	Cited1	X	-	72970879	72975577	1033	protein_coding	Cbp/p300-interacting	609	668	776	1196	897	1164	35.1297	40.6585	44.8539	73.4288	50.0833	64.0744
ENSRNOG00000003192	902.647	720.207	848.449	1976.42	1164.07	1595.66	-0.86983	4.86e-10	9.85e-09	LOC100364984	10	-	104593141	104657878	855	protein_coding	NA	864	676	822	1942	1261	1754	54.8834	45.3097	52.3215	131.297	77.5328	106.324
ENSRNOG00000003201	12340.4	11546.7	12923.9	13407.5	13680.8	15409.8	-0.20362	0.0042267	0.017841	LOC100362640	X	-	72916030	72920433	1277	protein_coding	ribosomal	11812	10838	12521	13174	14820	16939	602.081	582.905	639.516	714.705	731.177	823.935
ENSRNOG00000003203	616.391	729.795	676.076	322.618	305.557	358.432	0.97382	1.79e-14	6.93e-13	Hexim1	10	+	90972403	90974513	2111	protein_coding	HEXIM	590	685	655	317	331	394	11.753	14.3981	13.0743	6.721	6.38216	7.48975
ENSRNOG00000003207	112.831	109.736	92.8959	313.459	289.863	259.272	-1.2732	4.91e-13	1.59e-11	Fmnl1	10	+	91025570	91052384	3653	protein_coding	formin-like	108	103	90	308	314	285	1.24325	1.25109	1.03815	3.77367	3.49871	3.13079
ENSRNOG00000003209	119.099	151.286	72.2524	64.1165	51.6954	50.9446	0.75785	0.0015348	0.0076011	Pcp4l1	13	-	94169878	94192679	1527	protein_coding	Purkinje	114	142	70	63	56	56	3.13943	4.12622	1.93164	1.84656	1.49272	1.47166
ENSRNOG00000003217	10846.4	10995.9	12321.1	14975.8	15466.2	16042.1	-0.43734	6.35e-11	1.5e-09	Lgals3bp	10	-	107050332	107059670	2152	protein_coding	galectin	10382	10321	11937	14715	16754	17634	202.873	212.805	233.733	306.042	316.887	328.827
ENSRNOG00000003220	9186.31	10488.8	9777.81	7072.15	6749.94	7755.4	0.44033	2.02e-09	3.7e-08	H3f3b	13	-	104089839	104101388	1033	protein_coding	H3	8793	9845	9473	6949	7312	8525	357.95	422.881	386.415	301.082	288.114	331.172
ENSRNOG00000003225	519.231	526.305	527.442	627.935	698.811	773.266	-0.39675	0.00072724	0.0039556	Nudcd2	10	+	25741398	25746616	1286	protein_coding	NA	497	494	511	617	757	850	16.2518	17.0447	16.7435	21.4737	23.9598	26.5239
ENSRNOG00000003226	9484.06	8700.01	8860.2	7545.39	7310.28	6458.14	0.33729	3.51e-06	3.48e-05	Mprip	10	+	45775202	45890063	3877	protein_coding	myosin	9078	8166	8584	7414	7919	7099	99.8553	94.7781	94.6132	86.7983	84.3129	74.5164
ENSRNOG00000003228	2599.29	3208.97	3010.86	3921.28	3521.75	4405.8	-0.4127	1.16e-05	0.00010107	Mid1ip1	X	-	13905532	13907710	1899	protein_coding	MID1	2488	3012	2917	3853	3815	4843	55.0948	70.3773	64.7259	90.8107	81.7707	102.341
ENSRNOG00000003232	2384.07	2222.41	1982.81	3873.45	3027.87	3512.45	-0.63853	2.71e-11	6.92e-10	Slc9a3r1	10	-	104573316	104590543	1917	protein_coding	SLC9A3	2282	2086	1921	3806	3280	3861	50.0586	48.2831	42.2252	88.8607	69.6434	80.8233
ENSRNOG00000003234	3416.27	3217.49	3309.16	2930.02	2808.17	2797.4	0.21662	0.0018288	0.0088192	Mgrn1	10	-	9600449	9648907	2261	protein_coding	mahogunin	3270	3020	3206	2879	3042	3075	60.818	59.2665	59.7488	56.9907	54.7629	54.5762
ENSRNOG00000003239	2006.93	1945.41	2093.25	1637.52	1430.85	1470.12	0.4036	2.1e-06	2.2e-05	Cant1	10	-	107067504	107080520	2670	protein_coding	calcium	1921	1826	2028	1609	1550	1616	30.2553	30.3454	32.0054	26.9717	23.6292	24.2879
ENSRNOG00000003241	105.518	126.782	119.732	162.836	237.245	151.014	-0.53805	0.0076451	0.029034	Gabrg2	10	-	26937103	27023929	1401	protein_coding	gamma-aminobutyric	101	119	116	160	257	166	3.03158	3.76887	3.48888	5.11146	7.4666	4.75477
ENSRNOG00000003256	5462.89	5185.27	5214.56	9985.89	9325.48	9324.68	-0.84028	1.58e-40	4.62e-38	Ccng1	10	-	25753833	25760534	3526	protein_coding	cyclin	5229	4867	5052	9812	10102	10250	62.3622	61.2466	60.3736	124.548	116.615	116.654
ENSRNOG00000003259	2436.31	2856.32	2567.02	4347.71	3826.38	4059.19	-0.62332	1.8e-14	6.93e-13	C1qtnf1	10	+	107090742	107112156	2751	protein_coding	C1q	2332	2681	2487	4272	4145	4462	35.647	43.2423	38.0936	69.503	61.3285	65.0876
ENSRNOG00000003262	458.637	414.438	370.551	764.31	623.114	653.182	-0.67032	2.02e-07	2.65e-06	Cacng4	10	-	95688305	95746619	984	protein_coding	calcium	439	389	359	751	675	718	18.7609	17.5411	15.3732	34.1592	27.9214	29.2812
ENSRNOG00000003269	1602.62	1827.15	1986.94	1326.09	1185.3	1664.8	0.35702	0.0019449	0.0092921	Atp6v0e1	10	-	16661968	16685040	835	protein_coding	ATPase	1534	1715	1925	1303	1284	1830	77.2545	91.134	97.1428	69.8427	62.5902	87.9475
ENSRNOG00000003276	10871.5	10198	10166.9	7840.53	7571.53	7031.26	0.46984	8.98e-13	2.83e-11	Myo1d	10	-	67520650	67811744	5277	protein_coding	myosin	10406	9572	9850	7704	8202	7729	82.9243	80.4856	78.653	65.3419	63.2646	58.7754
ENSRNOG00000003328	1916.04	1882.55	2103.58	1614.11	1706.87	1691.18	0.2301	0.0050987	0.02083	Cdip1	10	+	9734342	9756549	2579	protein_coding	cell	1834	1767	2038	1586	1849	1859	29.9043	30.401	33.2981	27.5242	29.1819	28.9259
ENSRNOG00000003336	605.943	595.555	573.89	1843.1	1584.09	1637.5	-1.4604	1.93e-50	9.91e-48	Mybph	13	+	56089936	56097582	1850	protein_coding	myosin	580	559	556	1811	1716	1800	13.4455	13.6734	12.9153	44.6832	38.5042	39.8194
ENSRNOG00000003341	1400.98	1355.18	1479.11	1048.25	1216.69	1195.38	0.282	0.0025885	0.01181	Med9	10	+	46071310	46086080	1896	protein_coding	NA	1341	1272	1433	1030	1318	1314	29.7424	29.7681	31.8474	24.3143	28.2947	27.811
ENSRNOG00000003343	32939.3	31059.4	30541.1	26688.8	28179.5	26249.2	0.21819	0.00023913	0.0015002	Canx	10	-	35562608	35595454	4986	protein_coding	calnexin	31529	29153	29589	26224	30526	28854	265.915	259.438	250.06	235.402	249.199	232.227
ENSRNOG00000003348	409.534	354.776	363.326	692.051	813.279	714.134	-0.9232	6.21e-14	2.28e-12	Rasd1	10	-	46087072	46088803	1595	protein_coding	ras	392	333	352	680	881	785	10.335	9.26374	9.29926	19.0814	22.4824	19.75
ENSRNOG00000003350	413.713	403.784	476.866	488.507	589.881	556.752	-0.31687	0.014374	0.048489	Mospd2	X	+	31520482	31562128	2646	protein_coding	motile	396	379	462	480	639	612	6.29347	6.35553	7.3573	8.11922	9.82967	9.28155
ENSRNOG00000003359	4934.26	4439.5	4260.83	3532.51	3942.7	3437.85	0.31391	8.77e-05	0.00061912	Ogt	X	+	72378323	72435243	5485	protein_coding	O-linked	4723	4167	4128	3471	4271	3779	66.76	62.1497	58.4681	52.2192	58.4347	50.974
ENSRNOG00000003368	1125.17	1280.6	1255.13	851.834	790.201	906.996	0.50352	4.77e-07	5.77e-06	Tspyl2	X	+	64168075	64173685	2832	protein_coding	NA	1077	1202	1216	837	856	997	26.3927	31.0806	29.8595	21.8309	20.3041	23.3151
ENSRNOG00000003386	161.933	135.305	142.44	240.183	195.704	247.445	-0.55639	0.0017737	0.0085868	Rbfox3	10	-	107153676	107174397	1128	protein_coding	RNA	155	127	138	236	212	272	5.7784	4.99571	5.15509	9.36409	7.64988	9.67651
ENSRNOG00000003387	37.6103	71.3814	53.6732	161.818	89.5438	106.438	-0.81742	0.00071426	0.0038935	Fdxr	10	+	104468583	104477286	1800	protein_coding	NA	36	67	52	159	97	117	0.841037	1.6516	1.2173	3.95355	2.19345	2.60839
ENSRNOG00000003397	502.515	551.874	462.415	375.54	366.483	381.175	0.40714	0.00149	0.0074234	Adprm	10	-	53334313	53346792	1261	protein_coding	ADP-ribose/CDP-alcohol	481	518	448	369	397	419	16.0404	18.2271	14.9703	13.0971	12.8146	13.3339
ENSRNOG00000003398	125.368	116.128	112.507	255.448	209.551	181.035	-0.74335	7.66e-05	0.0005491	Tomm40l	13	-	94218782	94221471	927	protein_coding	translocase	120	109	109	251	227	199	5.4436	5.21734	4.95465	12.1187	9.96722	8.61455
ENSRNOG00000003402	2677.64	2304.45	2712.56	2027.3	2275.52	1995.03	0.28101	0.0014598	0.0072854	Stx6	13	+	77739763	77785250	2464	protein_coding	syntaxin	2563	2163	2628	1992	2465	2193	43.7414	38.951	44.9419	36.1836	40.7197	35.7155
ENSRNOG00000003424	1493.96	1320.02	1528.65	1748.45	1712.41	1757.59	-0.25785	0.0029285	0.013083	Elac2	10	+	51236364	51259151	2919	protein_coding	elaC	1430	1239	1481	1718	1855	1932	20.6009	18.8339	21.379	26.3422	25.8665	26.5602
ENSRNOG00000003434	1627.69	1423.37	1208.68	980.067	1267.46	1067.11	0.34336	0.0034801	0.015153	Trove2	13	-	65535453	65556443	3737	protein_coding	Ro60,	1558	1336	1171	963	1373	1173	17.5319	15.863	13.2038	11.5336	14.9546	12.596
ENSRNOG00000003442	2021.55	1845.26	1961.14	5561.85	4790.13	4898.87	-1.3568	1.35e-65	1.34e-62	Adora1	13	-	56097928	56131500	2682	protein_coding	adenosine	1935	1732	1900	5465	5189	5385	30.3394	28.6544	29.8512	91.1999	78.7504	80.5724
ENSRNOG00000003453	344.761	307.899	271.462	418.284	398.793	397.55	-0.36517	0.0095109	0.034618	Lypd1	13	-	47327525	47368232	2011	protein_coding	Ly6/Plaur	330	289	263	411	432	437	6.9006	6.37659	5.51074	9.14729	8.74379	8.72024
ENSRNOG00000003457	171.336	183.248	196.114	693.069	577.881	689.571	-1.6994	2.36e-34	5.24e-32	Ccdc64b	10	+	12803741	12812178	1966	protein_coding	BICD	164	172	190	681	626	758	3.50789	3.88193	4.07227	15.5034	12.9604	15.4719
ENSRNOG00000003463	2553.32	2546.29	2403.94	3055.2	2884.79	3054.86	-0.25672	0.00037956	0.002262	Srebf1	10	-	46326907	46347948	3430	protein_coding	sterol	2444	2390	2329	3002	3125	3358	30.4789	31.4494	29.1037	39.8461	37.7216	39.9625
ENSRNOG00000003464	8644.1	8302.62	8727.05	7927.04	7470.91	7458.83	0.16558	0.006934	0.026757	Hid1	10	+	104372280	104391897	2367	protein_coding	HID1	8274	7793	8455	7789	8093	8199	146.995	146.086	150.516	147.281	139.168	139.002
ENSRNOG00000003466	707.282	703.16	634.789	555.676	556.648	483.064	0.34104	0.0034502	0.015049	Iqsec2	X	-	64287088	64367404	4835	processed_transcript	NA	677	660	615	546	603	531	7.24405	7.45168	6.594	6.21818	6.24529	5.42202
ENSRNOG00000003469	1904.54	1829.28	1782.57	2116.86	2259.83	2161.51	-0.24016	0.0018949	0.0090968	MAST1	19	-	37001666	37029385	4795	protein_coding	microtubule	1823	1717	1727	2080	2448	2376	16.2658	16.165	15.4405	19.7528	21.1418	20.2306
ENSRNOG00000003479	296.703	253.564	215.725	186.243	169.856	161.021	0.50146	0.0037057	0.01594	Rnf150	19	+	35023410	35242919	1793	protein_coding	ring	284	238	209	183	184	177	6.66075	5.88978	4.91171	4.56808	4.17701	3.96143
ENSRNOG00000003493	278.943	169.398	93.9281	97.7014	108.006	83.6947	0.66921	0.0046701	0.019366	Prp2l1	10	-	91440546	91451034	8262	protein_coding	NA	267	159	91	96	117	92	1.35897	0.853915	0.464112	0.520055	0.576406	0.44685
ENSRNOG00000003494	476.397	515.651	423.192	269.696	313.865	274.737	0.6685	1.73e-06	1.85e-05	Ppfia4	13	-	56191119	56239610	5852	protein_coding	PTPRF	456	484	410	265	340	302	3.27677	3.66981	2.9522	2.02677	2.36485	2.07091
ENSRNOG00000003495	16449.3	13813.9	13559.7	17674.8	18692.5	15613.6	-0.24025	0.0039124	0.016718	Prpf8	10	-	64348558	64371667	7246	protein_coding	pre-mRNA	15745	12966	13137	17367	20249	17163	91.3754	79.3982	76.3949	107.273	113.745	95.0504
ENSRNOG00000003496	1481.43	1395.67	1313.96	2226.78	2507.23	1914.97	-0.64195	1.44e-10	3.23e-09	Tbc1d9	19	+	35307319	35408165	5729	protein_coding	TBC1	1418	1310	1273	2188	2716	2105	10.4084	10.146	9.36302	17.0935	19.2965	14.7446
ENSRNOG00000003506	5121.27	5020.14	5188.75	4126.86	4150.4	4045.55	0.31076	7.11e-07	8.23e-06	Gosr2	10	-	91503272	91522573	2074	protein_coding	golgi	4902	4712	5027	4055	4496	4447	99.3916	100.809	102.133	87.5074	88.236	86.0434
ENSRNOG00000003515	176.559	150.221	155.859	266.643	268.631	244.716	-0.61837	0.00019898	0.0012681	Ephx1	13	-	104268708	104343633	1733	protein_coding	epoxide	169	141	151	262	291	269	4.10084	3.61013	3.67151	6.76652	6.83475	6.22892
ENSRNOG00000003524	5804.52	4972.2	5394.16	6598.91	6184.98	6051.49	-0.21575	0.0033046	0.014499	Lrrc59	10	+	82171007	82185664	2802	protein_coding	leucine	5556	4667	5226	6484	6700	6652	83.3833	73.9048	78.5901	103.571	97.3273	95.2672
ENSRNOG00000003533	120.144	89.4931	61.9306	354.167	384.023	284.744	-1.6093	2.34e-16	1.13e-14	Clcn4	X	+	25427594	25491603	4332	protein_coding	chloride	115	84	60	348	416	313	1.11633	0.860386	0.583619	3.59545	3.90871	2.89945
ENSRNOG00000003536	694.746	659.479	676.076	1018.74	1057.91	900.628	-0.53027	4.27e-07	5.22e-06	Rufy1	10	-	35653747	35698367	2666	protein_coding	RUN	665	619	655	1001	1146	990	10.4893	10.3023	10.3526	16.8049	17.4966	14.9016
ENSRNOG00000003538	115.965	90.5585	92.8959	24.4253	25.8477	25.4723	1.4051	7.51e-09	1.26e-07	Adamts4	13	+	94249862	94259351	3339	protein_coding	ADAM	111	85	90	24	28	28	1.39795	1.12955	1.13578	0.321705	0.341326	0.336512
ENSRNOG00000003541	844.142	802.242	842.256	652.36	681.271	684.113	0.29115	0.0043359	0.018213	Pggt1b	18	-	39829209	39871483	1563	protein_coding	protein	808	753	816	641	738	752	21.7389	21.3766	21.9987	18.3553	19.2188	19.3071
ENSRNOG00000003554	69.9969	80.97	66.0593	45.7975	39.6947	23.6528	0.66974	0.0079634	0.03002	Piga	X	-	32160734	32170419	759	protein_coding	phosphatidylinositol	67	76	64	45	43	26	3.71209	4.44298	3.55308	2.65359	2.30598	1.37465
ENSRNOG00000003559	1121	1163.41	1030.11	842.674	903.746	826.03	0.3529	0.00032394	0.0019676	Ccdc112	18	-	39874113	39908103	2220	protein_coding	coiled-coil	1073	1092	998	828	979	908	20.3251	21.8259	18.9428	16.6932	17.9497	16.4132
ENSRNOG00000003563	1657.99	1839.94	1811.47	2350.94	2321.68	2240.65	-0.37237	2.49e-06	2.56e-05	Blmh	10	-	62896486	62939782	2598	protein_coding	bleomycin	1587	1727	1755	2310	2515	2463	64.1079	73.6113	71.0383	99.3171	98.3366	94.9452
ENSRNOG00000003583	1713.36	1616.2	1719.61	2191.16	2003.2	2121.48	-0.31543	7.84e-05	0.00056056	Smyd2	13	+	113261746	113302396	1575	protein_coding	SET	1640	1517	1666	2153	2170	2332	43.7873	42.7374	44.5719	61.1824	56.0799	59.4165
ENSRNOG00000003603	2299.45	2281.01	2254.27	1850.22	1826.88	1795.8	0.3145	2.15e-05	0.00017653	Arhgap44	10	-	51259534	51425613	3799	protein_coding	Rho	2201	2141	2184	1818	1979	1974	28.1155	28.8576	27.955	24.7171	24.4689	24.0628
ENSRNOG00000003611	2006.93	1946.48	2254.27	1671.1	1697.64	1781.24	0.26259	0.001954	0.0093292	Dynlt3	X	-	15414615	15423884	2072	protein_coding	dynein	1921	1827	2184	1642	1839	1958	38.9873	39.1247	44.415	35.4688	36.126	37.9212
ENSRNOG00000003635	348.94	252.498	264.237	464.081	461.566	429.39	-0.59315	5.98e-05	0.00044246	Disp1	13	-	106384791	106527113	5031	protein_coding	dispatched	334	237	256	456	500	472	2.79175	2.09024	2.14413	4.05671	4.04524	3.76484
ENSRNOG00000003653	2210.65	2168.08	2252.21	1770.84	1760.41	1947.72	0.26907	0.00067211	0.0037031	Fh	13	-	98116501	98142647	1585	protein_coding	fumarate	2116	2035	2182	1740	1907	2141	56.1399	56.9689	58.0085	49.1341	48.9722	54.2059
ENSRNOG00000003654	61.6391	117.193	41.2871	190.314	148.624	204.688	-0.96543	4.29e-05	0.0003281	Cldn9	10	-	12826470	12827123	654	protein_coding	claudin	59	110	40	187	161	225	3.79367	7.46307	2.5772	12.7975	10.0202	13.8059
ENSRNOG00000003661	2385.12	2506.87	2850.87	2089.38	1940.42	2095.1	0.32958	0.00011611	0.00079037	Hn1	10	+	104204896	104222931	1339	protein_coding	Jupiter	2283	2353	2762	2053	2102	2303	71.6986	77.973	86.9179	68.6232	63.897	69.0196
ENSRNOG00000003673	1563.96	1284.87	1480.14	1753.54	1945.96	1747.58	-0.321	0.00065159	0.003598	Nup85	10	-	104144379	104162637	2074	protein_coding	nucleoporin	1497	1206	1434	1723	2108	1921	30.3528	25.8013	29.1344	37.1826	41.3704	37.1687
ENSRNOG00000003674	311.33	344.122	321.007	563.818	565.88	473.057	-0.66816	4.88e-07	5.89e-06	Pir	X	-	32226074	32341358	1512	protein_coding	pirin	298	323	311	554	613	520	8.288	9.4788	8.66712	16.3991	16.502	13.801
ENSRNOG00000003691	7141.78	7404.49	7063.19	6109.39	6031.74	6052.4	0.24513	4.27e-05	0.00032689	Tmed7	18	-	40233821	40240942	3435	protein_coding	transmembrane	6836	6950	6843	6003	6534	6653	83.6875	89.7761	83.9433	78.2176	77.4249	77.7231
ENSRNOG00000003694	618.48	594.49	548.086	433.55	503.107	413.925	0.36069	0.00396	0.016882	Prox1	13	+	113004597	113060843	4129	protein_coding	prospero	592	558	531	426	545	455	6.02923	5.99642	5.41896	4.61772	5.37254	4.42207
ENSRNOG00000003703	4477.71	3847.14	4407.39	5384.77	5856.35	5595.72	-0.39511	1.56e-07	2.12e-06	Mcm6	13	-	50127493	50152683	2912	protein_coding	minichromosome	4286	3611	4270	5291	6344	6151	61.8936	55.0223	61.7878	81.3222	88.6747	84.7644
ENSRNOG00000003707	898.468	1019.58	1024.95	1192.77	1228.69	1267.25	-0.31555	0.00090086	0.0047726	Zmym3	X	-	72150498	72165303	6682	protein_coding	zinc	860	957	993	1172	1331	1393	15.6421	18.3665	18.0979	22.6883	23.4325	24.1781
ENSRNOG00000003716	338.493	426.158	429.386	241.2	160.625	211.966	0.85866	2.47e-07	3.17e-06	Batf3	13	+	114308705	114320081	398	protein_coding	basic	324	400	416	237	174	233	34.2332	44.5943	44.043	26.6519	17.7948	23.4926
ENSRNOG00000003723	6161.82	5654.05	5397.25	4827.06	5381.86	4587.74	0.21351	0.006348	0.024915	Wdr26	13	-	104488124	104526797	6088	protein_coding	WD	5898	5307	5229	4743	5830	5043	40.7395	38.6792	36.1918	34.8692	38.9782	33.241
ENSRNOG00000003726	268.496	247.171	229.143	318.547	334.174	343.876	-0.38631	0.0087715	0.032467	Scml2	X	-	35646943	35722945	2619	protein_coding	Scm	257	232	222	313	362	378	4.12651	3.93057	3.57177	5.34899	5.62602	5.79182
ENSRNOG00000003728	900.557	945.005	1002.24	594.35	619.421	597.689	0.6278	1.12e-09	2.14e-08	Xylt2	10	-	82204622	82218102	3359	protein_coding	xylosyltransferase	862	887	971	584	671	657	10.7915	11.717	12.1808	7.78154	8.13094	7.849
ENSRNOG00000003736	4.17892	6.39237	2.06435	72.2583	61.8498	35.4793	-1.6317	1.4e-09	2.63e-08	Col5a2	9	-	51758657	51823228	4459	protein_coding	collagen	4	6	2	71	67	39	0.0377231	0.0597058	0.0188999	0.712662	0.611597	0.350983
ENSRNOG00000003738	9.40257	5.32697	6.19306	34.6026	34.1559	40.0279	-1.0578	8.42e-05	0.00059631	Ush2a	13	+	111395505	111568482	4717	protein_coding	usherin	9	5	6	34	37	44	0.0802346	0.0470334	0.0535984	0.322609	0.319274	0.374322
ENSRNOG00000003749	327.001	303.637	343.715	537.357	503.107	469.418	-0.5912	6.66e-06	6.22e-05	Xk	X	+	15278809	15315163	3610	protein_coding	X-linked	313	285	333	528	545	516	3.64605	3.503	3.8869	6.54621	6.14494	5.7359
ENSRNOG00000003769	687.432	781.999	812.323	577.049	512.338	524.911	0.47574	3.78e-05	0.00029329	Tmem163	13	-	49258672	49433018	1804	protein_coding	transmembrane	658	734	787	567	555	577	15.3382	18.0535	18.3825	14.0673	12.5223	12.8351
ENSRNOG00000003800	7783.24	7827.45	8312.12	5280.96	5483.4	5378.29	0.55982	2.2e-19	1.47e-17	Rgs9	10	-	97225541	97298645	2423	protein_coding	regulator	7450	7347	8053	5189	5940	5912	129.297	134.542	140.046	95.8502	99.7841	97.913
ENSRNOG00000003803	1177.41	1154.89	942.377	809.089	881.591	900.628	0.32288	0.0029098	0.013028	Zdhhc17	7	-	53664302	53726422	2886	protein_coding	zinc	1127	1084	913	795	955	990	16.4215	16.6662	13.3303	12.3292	13.469	13.7657
ENSRNOG00000003805	506.694	535.893	530.539	415.231	418.179	358.432	0.37768	0.0027149	0.012281	Rnft1	10	-	76280989	76290422	1802	protein_coding	ring	485	503	514	408	453	394	11.3181	12.3856	12.0192	10.1337	10.2323	8.77406
ENSRNOG00000003807	105.518	100.147	81.542	477.312	656.347	485.793	-2.2158	2.9e-39	7.84e-37	Wnt9b	10	-	91552385	91574275	4662	protein_coding	Wnt	101	94	79	469	711	534	0.911033	0.894661	0.714038	4.5026	6.20762	4.59651
ENSRNOG00000003815	2761.22	2708.23	2896.29	2203.37	2187.82	2192.44	0.33938	2.51e-06	2.57e-05	Slc25a11	10	-	57010935	57013640	1535	protein_coding	solute	2643	2542	2806	2165	2370	2410	72.4059	73.4801	77.0275	63.1266	62.8446	63.004
ENSRNOG00000003825	1138.76	1123.99	992.954	1462.47	1342.23	1470.12	-0.38058	5.07e-05	0.00038208	Wdr75	9	+	52359647	52383504	1950	protein_coding	WD	1090	1055	962	1437	1454	1616	23.5059	24.006	20.7877	32.9826	30.3499	33.2557
ENSRNOG00000003827	1919.17	1885.75	1866.18	1131.71	1311.77	1150.8	0.63959	3.59e-13	1.18e-11	Wipi1	10	-	97578115	97614772	1884	protein_coding	WD	1837	1770	1808	1112	1421	1265	41.0028	41.6865	40.4375	26.4172	30.7002	26.9444
ENSRNOG00000003829	1275.62	1288.06	1406.86	763.292	833.588	937.017	0.62315	1.06e-09	2.04e-08	Ap3s1	18	+	40378507	40443852	1285	protein_coding	adaptor	1221	1209	1363	750	903	1030	39.9574	41.7471	44.695	26.1229	28.6031	32.1657
ENSRNOG00000003831	201.633	177.921	148.633	102.79	108.93	105.528	0.62247	0.0013285	0.0067245	Tdp1	6	+	133127134	133187079	2057	protein_coding	tyrosyl-DNA	193	167	144	101	118	116	3.94555	3.60234	2.94981	2.19761	2.33494	2.26299
ENSRNOG00000003835	23937.9	21742.6	24755.7	13914.3	14039.9	11913.8	0.80474	1.4e-26	1.87e-24	Slc43a2	10	-	64285713	64327600	4492	protein_coding	solute	22913	20408	23984	13672	15209	13096	214.5	201.587	224.982	136.224	137.813	116.993
ENSRNOG00000003840	384.461	284.46	279.72	456.957	600.959	470.328	-0.62637	4.85e-05	0.0003664	Slit2	14	-	66864065	67201603	7135	protein_coding	slit	368	267	271	449	651	517	2.1689	1.66043	1.60045	2.81654	3.71377	2.90774
ENSRNOG00000003844	3639.84	3424.18	3772.61	4635.73	4093.17	4445.83	-0.27623	0.00019443	0.0012439	LOC100910750	14	+	61248771	61286905	3007	protein_coding	DEAH-box	3484	3214	3655	4555	4434	4887	48.7225	47.4259	51.2177	67.7982	60.0192	65.2181
ENSRNOG00000003846	6741.64	6771.65	6583.22	5175.12	4821.52	4962.55	0.42018	2.04e-11	5.38e-10	Pitpna	10	-	64232947	64273229	1638	protein_coding	phosphatidylinositol	6453	6356	6378	5085	5223	5455	165.666	172.176	164.073	138.944	129.788	133.641
ENSRNOG00000003853	1942.15	2241.59	2288.34	1393.26	1436.39	1686.63	0.50146	2.12e-07	2.76e-06	Scoc	19	-	35562898	35592442	1710	protein_coding	short	1859	2104	2217	1369	1556	1854	45.716	54.5949	54.6306	35.8319	37.0375	43.5084
ENSRNOG00000003864	1647.54	1774.95	2023.07	1300.65	1312.69	1413.71	0.42149	7.74e-06	7.09e-05	Gipc1	19	+	35765788	35777379	1615	protein_coding	GIPC	1577	1666	1960	1278	1422	1554	41.0624	45.7726	51.1387	35.4178	35.8389	38.6134
ENSRNOG00000003876	382.371	310.03	274.559	405.054	502.184	457.592	-0.45623	0.0022248	0.010386	Exo1	13	+	98403058	98427400	4918	protein_coding	NA	366	291	266	398	544	503	3.12952	2.62547	2.27908	3.62208	4.50234	4.1043
ENSRNOG00000003879	1979.76	2454.67	2404.97	1801.37	1852.73	1934.98	0.2824	0.0020713	0.0098169	Rnf167	10	+	57013969	57018254	1859	protein_coding	ring	1895	2304	2330	1770	2007	2127	42.8662	54.9928	52.8132	42.6144	43.9436	45.9142
ENSRNOG00000003881	587.138	723.403	639.95	502.755	433.872	495.8	0.42042	0.00072355	0.0039384	Nit1	13	-	94349707	94353139	1381	protein_coding	nitrilase	562	679	620	494	470	545	17.1131	21.8162	18.9175	16.0102	13.8526	15.8366
ENSRNOG00000003887	108.652	145.959	75.3489	307.352	288.94	272.008	-1.1811	1.2e-09	2.28e-08	Lgi2	14	+	60876468	60903945	1753	protein_coding	leucine-rich	104	137	73	302	313	299	2.4948	3.4677	1.75472	7.7106	7.26759	6.84461
ENSRNOG00000003890	7719.51	7523.81	7940.54	8798.21	9698.42	9086.33	-0.24715	0.00010474	0.00072454	Nap1l1	7	+	54238052	54261360	2106	protein_coding	nucleosome	7389	7062	7693	8645	10506	9988	147.541	148.789	153.923	183.726	203.052	190.318
ENSRNOG00000003905	2121.85	2026.38	2067.45	1747.43	1697.64	1662.98	0.27745	0.00030805	0.0018826	Nsf	10	-	91645027	91751625	3702	protein_coding	N-ethylmaleimide	2031	1902	2003	1717	1839	1828	23.0706	22.797	22.7987	20.7585	20.2196	19.8152
ENSRNOG00000003924	908.915	957.789	920.702	701.211	587.112	706.856	0.46222	2.08e-05	0.00017123	Pi4k2b	14	-	60685764	60712615	1689	protein_coding	phosphatidylinositol	870	899	892	689	636	777	21.6608	23.6174	22.2537	18.258	15.3269	18.4608
ENSRNOG00000003946	328.045	343.057	373.648	447.798	511.415	478.515	-0.43179	0.00099947	0.0052483	Tor1aip1	13	-	78595698	78629717	2703	protein_coding	torsin	314	322	362	440	554	526	5.98562	6.47669	6.91464	8.92709	10.2219	9.5684
ENSRNOG00000003953	5229.92	4890.16	4850.2	3569.15	3782.07	3501.53	0.45632	3.29e-11	8.26e-10	RGD1306487	13	+	49662343	49734484	4132	protein_coding	RAB3	5006	4590	4699	3507	4097	3849	50.9466	49.2896	47.9194	37.9873	40.3584	37.3806
ENSRNOG00000003960	4499.65	5025.46	5341.51	3568.14	3627.91	4163.81	0.37842	5.97e-06	5.63e-05	Tmem27	X	-	32490603	32522837	1240	protein_coding	collectrin,	4307	4717	5175	3506	3930	4577	146.062	168.79	175.855	126.547	129.003	148.122
ENSRNOG00000003967	1579.63	1442.54	1581.29	1060.47	1097.6	1064.38	0.50056	1.15e-08	1.88e-07	Vmp1	10	+	76098589	76196545	1971	protein_coding	vacuole	1512	1354	1532	1042	1189	1170	32.259	30.4814	32.752	23.6616	24.5541	23.8209
ENSRNOG00000003973	581.915	660.544	735.942	493.595	462.489	465.779	0.45078	0.00024123	0.0015121	Cyb5r1	13	+	56286702	56293106	1664	protein_coding	cytochrome	557	620	713	485	501	512	14.0762	16.5326	18.0552	13.0452	12.255	12.3474
ENSRNOG00000003975	3590.74	4008.01	4621.06	4426.08	4722.74	5215.45	-0.22649	0.012935	0.044493	Pfn1	10	-	57018596	57021336	853	protein_coding	profilin	3437	3762	4477	4349	5116	5733	169.44	195.692	221.159	228.194	244.124	269.707
ENSRNOG00000003981	606.988	644.564	574.922	480.365	430.179	447.585	0.40584	0.00065051	0.0035961	Zfp18	10	+	52085992	52100911	2138	protein_coding	zinc	581	605	557	472	466	492	11.4276	12.556	10.9778	9.88092	8.87169	9.23457
ENSRNOG00000003982	970.554	731.926	789.615	1006.53	1195.46	984.322	-0.33624	0.0048557	0.020002	Ptpn21	6	-	131870742	131920588	5102	protein_coding	NA	929	687	765	989	1295	1082	7.65703	5.97474	6.31811	8.67598	10.3314	8.51032
ENSRNOG00000003990	5160.97	4960.48	5252.75	3287.24	3400.82	3664.37	0.56063	9.51e-16	4.24e-14	Grb2	10	+	104019958	104087249	2579	protein_coding	growth	4940	4656	5089	3230	3684	4028	80.5491	80.1059	83.1472	56.055	58.1429	62.6754
ENSRNOG00000003993	137.904	107.605	158.955	241.2	222.475	184.674	-0.58083	0.002189	0.010261	Thap2	7	-	58363484	58374215	654	protein_coding	THAP	132	101	154	237	241	203	8.48753	6.85246	9.92223	16.2194	14.9992	12.456
ENSRNOG00000003999	74.1758	85.2315	99.089	154.694	156.009	128.271	-0.62618	0.0024411	0.01124	Adcy3	6	+	38378060	38454925	4611	protein_coding	adenylate	71	80	96	152	169	141	0.647513	0.769835	0.877289	1.47541	1.49183	1.22711
ENSRNOG00000004001	81.489	83.1008	91.8637	158.765	127.392	115.535	-0.52493	0.012417	0.043165	Osgepl1	9	-	52711225	52762415	1800	protein_coding	O-sialoglycoprotein	78	78	89	156	138	127	1.82225	1.92276	2.08345	3.87896	3.12058	2.83133
ENSRNOG00000004003	1056.22	935.416	1136.43	788.735	732.967	784.183	0.42285	5.74e-05	0.00042623	Dusp10	13	+	108932784	108969913	2704	protein_coding	dual	1011	878	1101	775	794	862	15.7228	14.4076	17.1572	12.828	11.952	12.7926
ENSRNOG00000004004	455.502	430.419	455.19	533.287	593.574	601.328	-0.34716	0.0037955	0.016293	Nrde2	6	-	133365357	133404493	3513	protein_coding	NRDE-2,	436	404	441	524	643	661	5.21907	5.10277	5.28965	6.676	7.45008	7.55062
ENSRNOG00000004005	10928.9	11237.8	11360.1	13522.5	12094.9	12262.2	-0.1735	0.0066639	0.025896	Camk2b	14	-	86893087	86982260	4096	protein_coding	NA	10461	10548	11006	13287	13102	13479	112.623	119.823	118.731	152.25	136.532	138.479
ENSRNOG00000004006	1594.26	1450	1505.95	1157.15	1309.92	1268.16	0.27621	0.0021085	0.0099618	Dnajb9	6	-	73754561	73758774	1926	protein_coding	DnaJ	1526	1361	1459	1137	1419	1394	33.3183	31.3548	31.9202	26.4221	29.9885	29.0446
ENSRNOG00000004019	1892.01	1480.9	1802.18	894.578	1207.46	939.746	0.7276	7.13e-10	1.4e-08	Phlda1	7	+	54272090	54274294	1811	protein_coding	pleckstrin	1811	1390	1746	879	1308	1033	42.0518	34.0564	40.6249	21.7237	29.398	22.8897
ENSRNOG00000004035	786.682	808.634	860.835	985.155	1055.14	985.232	-0.29056	0.0029971	0.013335	Krr1	7	+	54780329	54791757	1658	protein_coding	KRR1,	753	759	834	968	1143	1083	19.0983	20.3123	21.1957	26.1309	28.0601	26.2122
ENSRNOG00000004040	78.3548	73.5122	67.0915	323.636	322.173	281.105	-1.8131	5.38e-24	5.6e-22	Abca8	10	-	97950653	98008559	4866	protein_coding	ATP	75	69	65	318	349	309	0.660777	0.641446	0.573837	2.98194	2.9762	2.59792
ENSRNOG00000004041	376.103	448.531	368.487	288.015	288.94	279.286	0.44259	0.0018231	0.0088023	Inpp5k	10	-	64209551	64228728	1451	protein_coding	NA	360	421	357	283	313	307	10.4333	12.8741	10.3673	8.72935	8.78021	8.49044
ENSRNOG00000004049	1478.29	1692.91	1642.19	1070.64	972.058	960.67	0.65968	1.91e-12	5.75e-11	Baiap2	10	+	108707318	108785277	1868	protein_coding	BAI1-associated	1415	1589	1591	1052	1053	1056	34.3157	40.6609	38.6623	27.1537	24.7177	24.4385
ENSRNOG00000004050	734.445	598.752	647.175	538.375	442.18	353.883	0.52702	0.00024344	0.001524	Snrk	8	+	129932817	129971319	2991	protein_coding	SNF	703	562	627	529	479	389	9.8838	8.33725	8.83319	7.91593	6.51849	5.21906
ENSRNOG00000004052	3688.94	3796	4024.46	3245.52	3056.49	3063.04	0.29244	3.49e-05	0.00027354	Ppp1r9b	10	+	82616848	82632352	3986	protein_coding	NA	3531	3563	3899	3189	3311	3367	37.2516	39.6626	41.2176	35.808	33.8104	33.8973
ENSRNOG00000004060	36191.5	35024.8	35925.9	30281.3	27177.9	28408.9	0.31538	1.36e-07	1.87e-06	Calm2	6	+	133444274	133454391	3515	protein_coding	calmodulin	34642	32875	34806	29754	29441	31228	414.441	414.995	417.249	378.864	340.922	356.515
ENSRNOG00000004067	998.762	823.55	880.447	461.028	609.267	471.238	0.76159	2.14e-09	3.9e-08	Nrcam	6	+	74371672	74446689	6916	protein_coding	neuronal	956	773	853	453	660	518	5.85517	4.99549	5.23494	2.95296	3.91263	3.02751
ENSRNOG00000004072	2645.26	2376.89	2434.9	3220.07	3211.58	3209.51	-0.36362	6.53e-07	7.66e-06	Myo1c	10	-	64185628	64201933	3789	protein_coding	myosin	2532	2231	2359	3164	3479	3528	28.1012	26.1263	26.2343	37.3744	37.373	37.3648
ENSRNOG00000004078	91.9363	90.5585	80.5098	24.4253	32.3096	37.2987	1.0433	2.05e-05	0.00016953	Eno3	10	+	57023888	57029247	1442	protein_coding	enolase	88	85	78	24	35	41	2.56627	2.61551	2.27927	0.744919	0.987941	1.14098
ENSRNOG00000004089	416.847	400.588	432.482	753.115	808.663	824.211	-0.88997	3.29e-15	1.39e-13	Enpp2	7	-	95120407	95180901	2463	protein_coding	ectonucleotide	399	376	419	740	876	906	6.91619	6.87701	7.27762	13.6522	14.6974	14.9864
ENSRNOG00000004099	5239.32	4531.12	4803.75	3862.26	4091.32	3826.3	0.30122	4.43e-05	0.00033737	R3hdm1	13	+	49897739	50035934	4817	protein_coding	R3H	5015	4253	4654	3795	4432	4206	43.7804	39.1761	40.7114	35.2613	37.4499	35.039
ENSRNOG00000004139	3405.82	3369.84	3567.2	2963.61	3136.8	2812.87	0.21067	0.003793	0.016287	Ndel1	10	-	55153459	55186775	2341	protein_coding	nudE	3260	3163	3456	2912	3398	3092	58.9884	60.3901	62.662	56.0813	59.5135	53.3903
ENSRNOG00000004140	97.1599	128.913	142.44	182.172	163.394	260.181	-0.5934	0.0035922	0.01555	Pacrgl	14	-	66781647	66802061	744	protein_coding	parkin	93	121	138	179	177	286	5.25648	7.21631	7.81578	10.7682	9.68341	15.426
ENSRNOG00000004155	138.949	94.8201	87.735	53.9393	60.0036	70.9585	0.60176	0.0093279	0.034069	Samd14	10	+	82639539	82647961	1172	protein_coding	sterile	133	89	85	53	65	78	4.7721	3.3695	3.05603	2.024	2.25743	2.67071
ENSRNOG00000004160	662.359	596.621	610.016	1034.01	928.671	871.516	-0.57438	1.39e-07	1.91e-06	Prps2	X	+	28831387	28867879	2683	protein_coding	phosphoribosyl	634	560	591	1016	1006	958	9.93696	9.26126	9.28182	16.9487	15.2618	14.3286
ENSRNOG00000004161	400.132	367.561	331.329	481.383	521.569	469.418	-0.39536	0.0026061	0.011876	Mtif2	14	+	113621601	113631935	1596	protein_coding	mitochondrial	383	345	321	473	565	516	10.0914	9.59155	8.47498	13.2645	14.4093	12.9741
ENSRNOG00000004162	3251.2	3068.34	2945.83	2457.8	2552.46	2402.58	0.31563	1.95e-05	0.00016207	Pfkfb2	13	-	52504015	52529346	2644	protein_coding	6-phosphofructo-2-kinase/fructose-2,6-biphosphatase	3112	2880	2854	2415	2765	2641	77.9889	76.1558	71.6685	64.4152	67.0705	63.159
ENSRNOG00000004171	713.551	675.46	554.279	1124.58	1127.14	1147.16	-0.77195	1.82e-12	5.51e-11	Dnah9	10	-	52103139	52465432	13455	protein_coding	dynein,	683	634	537	1105	1221	1261	2.13463	2.09078	1.68173	3.67571	3.69369	3.76089
ENSRNOG00000004181	745.937	768.149	846.385	627.935	608.344	560.391	0.377	0.00063447	0.0035244	Sdccag8	13	+	99341229	99528213	2534	protein_coding	serologically	714	721	820	617	659	616	11.8489	12.625	13.6356	10.8979	10.5854	9.75513
ENSRNOG00000004183	269.54	272.741	249.787	284.962	396.024	391.182	-0.39708	0.011548	0.04067	Ccdc59	7	+	47942423	47948975	1539	protein_coding	coiled-coil	258	256	242	280	429	430	7.04963	7.38081	6.62587	8.14296	11.3461	11.2122
ENSRNOG00000004189	354.164	416.569	446.933	590.279	515.108	590.411	-0.44742	0.00063956	0.003546	Helb	7	-	65079036	65104144	3216	protein_coding	DNA	339	391	433	580	558	649	4.4327	5.39465	5.67333	8.07188	7.0623	8.09819
ENSRNOG00000004193	641.464	657.348	611.049	454.922	529.878	533.099	0.31377	0.007843	0.029634	Klhl12	13	+	56340908	56370203	1825	protein_coding	kelch-like	614	617	592	447	574	586	14.1479	15.0012	13.6686	10.9624	12.802	12.8853
ENSRNOG00000004195	646.688	559.332	567.697	801.965	951.749	715.954	-0.45085	0.00026978	0.0016699	Dtl	13	-	114785011	114821077	2256	protein_coding	denticleless	619	525	550	788	1031	787	11.9734	10.7153	10.6603	16.2229	19.3031	14.5269
ENSRNOG00000004200	154.62	125.717	132.119	237.129	277.863	221.063	-0.73188	3.74e-05	0.00029106	Sybu	7	-	83615448	83685901	2869	protein_coding	syntabulin	148	118	128	233	301	243	2.24844	1.89155	1.94854	3.7675	4.42617	3.52289
ENSRNOG00000004205	1361.28	1385.01	1600.91	856.922	696.965	881.523	0.80014	2.76e-13	9.26e-12	Pkdcc	6	+	6384829	6394146	1855	protein_coding	protein	1303	1300	1551	842	755	969	29.5383	31.0958	35.2318	20.3157	16.5665	20.9623
ENSRNOG00000004207	1400.98	1555.48	1052.82	684.927	809.587	753.252	0.78613	3.95e-10	8.14e-09	Eml5	6	-	131991613	132118730	6320	protein_coding	EMAP	1341	1460	1020	673	877	828	10.5306	12.0975	8.02615	5.62495	6.66605	6.20483
ENSRNOG00000004208	202.678	138.501	166.18	95.6659	86.7744	100.07	0.7016	0.00051887	0.0029664	Crim1	6	+	780568	952528	4076	protein_coding	cysteine	194	130	161	94	94	110	2.00149	1.41518	1.6644	1.03218	0.938689	1.08297
ENSRNOG00000004219	1015.48	1116.53	1194.23	968.872	900.054	906.086	0.25258	0.010891	0.03876	Dhps	19	+	37160274	37164382	1323	protein_coding	deoxyhypusine	972	1048	1157	952	975	996	30.8952	35.1483	36.8502	32.2062	29.9967	30.2105
ENSRNOG00000004226	193.275	137.436	231.208	305.317	282.478	282.924	-0.55232	0.0018988	0.009111	Irak3	7	-	65142553	65201088	3034	protein_coding	interleukin-1	185	129	224	300	306	311	2.56414	1.88659	3.11099	4.42556	4.1052	4.11343
ENSRNOG00000004246	992.494	1081.38	1162.23	732.76	650.808	809.655	0.53653	1.18e-06	1.3e-05	Spag7	10	-	57030583	57036740	1224	protein_coding	sperm	950	1015	1126	720	705	890	32.6383	36.7949	38.7635	26.3278	23.4442	29.1788
ENSRNOG00000004263	3243.89	2742.32	2882.87	2534.13	2576.46	2307.97	0.25138	0.0027643	0.012459	Ints7	13	+	114821472	114873815	3415	protein_coding	integrator	3105	2574	2793	2490	2791	2537	38.2345	33.4442	34.4625	32.6341	33.2657	29.8118
ENSRNOG00000004276	9171.69	7998.98	8473.14	6318.02	6153.6	5562.06	0.49832	1.51e-11	4.04e-10	Itga3	10	-	82667994	82697897	3398	protein_coding	integrin	8779	7508	8209	6208	6666	6114	117.834	106.333	110.407	88.6858	86.603	78.3113
ENSRNOG00000004280	1073.98	1102.68	1171.52	1861.41	1558.25	1853.11	-0.63367	3.27e-11	8.21e-10	Tcn2	14	-	84857866	84872462	1795	protein_coding	transcobalamin	1028	1035	1135	1829	1688	2037	24.0832	25.5846	26.6439	45.605	38.2768	45.5392
ENSRNOG00000004282	374.013	476.231	467.576	302.264	292.633	309.306	0.50282	0.00038337	0.0022792	Arl4a	6	-	69536689	69538783	1119	protein_coding	ADP-ribosylation	358	447	453	297	317	340	13.4536	17.7248	17.0582	11.8793	11.5307	12.1929
ENSRNOG00000004284	11788.7	11882.3	12467.7	6559.22	6444.38	6927.56	0.84713	4.43e-43	1.61e-40	Btg1	7	+	37858321	37860578	1462	protein_coding	BTG	11284	11153	12079	6445	6981	7615	324.564	338.491	348.137	197.305	194.356	209.017
ENSRNOG00000004288	499.381	574.248	508.863	898.649	758.814	816.933	-0.61347	1.08e-07	1.51e-06	Ptrh2	10	-	76088309	76098333	2856	protein_coding	peptidyl-tRNA	478	539	493	883	822	898	7.03809	8.37401	7.27369	13.8377	11.715	12.6176
ENSRNOG00000004291	32419	28139.2	27849.2	25199.8	26362.8	24319.7	0.21665	0.0018813	0.009043	Cltc	10	+	76030220	76085922	6069	protein_coding	clathrin	31031	26412	26981	24761	28558	26733	215.013	193.102	187.33	182.606	191.531	176.762
ENSRNOG00000004300	2333.93	1838.87	1887.85	1752.52	1643.17	1417.35	0.31971	0.0023628	0.010927	Gtf2a1	6	-	124575486	124607660	5569	protein_coding	general	2234	1726	1829	1722	1780	1558	16.8691	13.752	13.8389	13.8395	13.0098	11.2266
ENSRNOG00000004304	1292.33	1383.95	1381.05	821.302	714.504	784.183	0.78015	5.92e-16	2.7e-14	Syap1	X	+	33875314	33909005	1463	protein_coding	synapse	1237	1299	1338	807	774	862	35.5558	39.3974	38.537	24.6884	21.534	23.6441
ENSRNOG00000004310	313.419	284.46	255.98	376.557	369.253	366.619	-0.35278	0.013265	0.045418	Caskin2	10	+	103927770	103941924	4879	protein_coding	cask-interacting	300	267	248	370	400	403	2.58568	2.42819	2.14184	3.39417	3.33701	3.31462
ENSRNOG00000004322	1100.1	951.397	1081.72	880.33	825.28	807.836	0.30682	0.0024392	0.011235	Sh3kbp1	X	-	38095016	38505128	3546	protein_coding	SH3	1053	893	1048	865	894	888	18.8508	16.8683	18.7994	16.4815	15.4911	15.1701
ENSRNOG00000004327	366.7	424.027	415.967	1298.61	1300.69	1510.14	-1.6907	3.77e-53	2.24e-50	Ddc	14	-	91689895	91793700	5202	protein_coding	dopa	351	398	403	1276	1409	1660	5.25461	6.28686	6.04532	20.3311	20.4168	23.7146
ENSRNOG00000004328	315.508	301.507	299.331	626.917	706.196	619.523	-1.0291	1.94e-16	9.45e-15	Deptor	7	+	95432383	95620730	1332	protein_coding	DEP	302	283	290	616	765	681	10.4352	10.3181	10.0409	22.6544	25.5858	22.4551
ENSRNOG00000004332	270.585	210.948	214.693	140.446	168.01	147.375	0.5347	0.0026084	0.011882	Egfr	14	-	100438987	100617315	4158	protein_coding	epidermal	259	198	208	138	182	162	2.61939	2.11292	2.10788	1.48545	1.78162	1.56347
ENSRNOG00000004345	742.803	730.86	515.056	453.904	555.725	460.321	0.40238	0.0048638	0.020024	Daam1	6	+	104080527	104183583	5722	protein_coding	dishevelled	711	686	499	446	602	506	5.22525	5.3196	3.67468	3.48859	4.2823	3.54864
ENSRNOG00000004346	1.04473	1.06539	4.12871	24.4253	20.3089	25.4723	-0.95258	0.0001742	0.001129	Notch3	7	-	14294587	14345774	7313	protein_coding	notch	1	1	4	24	22	28	0.00575029	0.00606746	0.0230479	0.146885	0.122449	0.153646
ENSRNOG00000004353	431.474	572.117	489.252	676.785	637.884	604.057	-0.34058	0.0073459	0.028091	Ppfia2	7	+	48882184	49058116	4426	protein_coding	PTPRF	413	537	474	665	691	664	3.92395	5.38351	4.51267	6.7247	6.3547	6.02027
ENSRNOG00000004359	10379.4	10000.9	10161.8	7553.54	8117.1	7670.8	0.3829	2.49e-10	5.29e-09	Wars	6	-	141941104	141972286	2874	protein_coding	tryptophanyl-tRNA	9935	9387	9845	7422	8793	8432	188.276	187.703	186.95	149.702	161.29	152.487
ENSRNOG00000004360	98.2046	102.278	56.7697	122.127	155.086	156.473	-0.59483	0.0069099	0.026691	Gemin2	6	+	89634623	89648253	1331	protein_coding	gem	94	96	55	120	168	172	2.96985	3.20034	1.74121	4.03521	5.13759	5.18573
ENSRNOG00000004378	1415.61	1465.98	1228.29	998.386	1132.68	1015.25	0.37139	0.0001964	0.0012543	Abca5	10	-	98282739	98351500	5170	protein_coding	ATP	1355	1376	1190	981	1227	1116	14.2987	15.3212	12.583	11.018	12.5327	11.2382
ENSRNOG00000004382	1247.41	1016.39	1129.2	916.968	867.744	881.523	0.33507	0.0010422	0.0054382	Arel1	6	+	116893001	116917829	4865	protein_coding	apoptosis	1194	954	1094	901	940	969	10.3206	8.70098	9.47547	8.28905	7.86454	7.99282
ENSRNOG00000004392	782.503	744.711	664.722	1535.74	1428.08	1373.68	-0.94968	1.36e-21	1.15e-19	Aatk	10	-	108786271	108822529	5263	protein_coding	apoptosis-associated	749	699	644	1509	1547	1510	5.98458	5.89314	5.15607	12.8327	11.9642	11.5134
ENSRNOG00000004393	6.26838	8.52315	23.7401	159.782	139.393	114.625	-2.1626	2.29e-17	1.28e-15	Fcamr	13	+	52628434	52640511	1611	protein_coding	Fc	6	8	23	157	151	126	0.160503	0.225808	0.616512	4.47003	3.90978	3.21645
ENSRNOG00000004395	6076.15	5582.67	5451.96	4213.37	4215.94	3897.26	0.46491	5.21e-11	1.25e-09	Fbxw11	10	+	17430246	17528590	3793	protein_coding	F-box	5816	5240	5282	4140	4567	4284	64.4802	61.2987	58.6789	48.8518	49.0091	45.3237
ENSRNOG00000004404	13.5815	5.32697	9.28959	47.833	54.4648	68.2294	-1.3551	4.37e-07	5.33e-06	Tac4	10	+	82891623	82899774	1077	protein_coding	tachykinin	13	5	9	47	59	75	0.50759	0.205995	0.352122	1.95319	2.22979	2.7945
ENSRNOG00000004405	14.6262	3.19618	16.5148	93.6305	86.7744	89.153	-1.7257	5.35e-11	1.28e-09	Pigr	13	+	52661013	52679368	2363	protein_coding	polymeric	14	3	16	92	94	98	0.249143	0.0563327	0.285314	1.74256	1.61917	1.66426
ENSRNOG00000004410	9087.06	9657.8	9639.5	6206.07	6962.26	6852.05	0.49555	1.5e-13	5.31e-12	Pax6	3	+	102327021	102348393	2565	protein_coding	paired	8698	9065	9339	6098	7542	7532	143.776	158.108	154.686	107.284	120.67	118.81
ENSRNOG00000004412	136.86	145.959	148.633	252.395	247.399	215.605	-0.64502	0.00017567	0.0011371	Mtbp	7	+	95931981	96009703	3294	protein_coding	MDM2	131	137	144	248	268	237	1.67237	1.84544	1.84207	3.3697	3.31161	2.88725
ENSRNOG00000004414	5669.75	5989.65	6603.87	7816.11	6976.11	7416.08	-0.27658	0.00019552	0.0012499	F11r	13	+	94453478	94477354	1867	protein_coding	F11	5427	5622	6398	7680	7557	8152	122.236	133.613	144.4	184.111	164.753	175.218
ENSRNOG00000004430	1325.76	1351.99	1423.37	937.322	947.133	1037.09	0.47437	2.38e-07	3.07e-06	Cep131	10	-	108841399	108865764	3600	protein_coding	centrosomal	1269	1269	1379	921	1026	1140	14.8233	15.6409	16.1409	11.4504	11.6004	12.7075
ENSRNOG00000004433	1916.04	1776.01	1740.25	1558.13	1453.01	1466.48	0.27223	0.0011055	0.0057303	Kdm5b	13	+	56438963	56509593	6282	protein_coding	NA	1834	1667	1686	1531	1574	1612	12.2768	11.7744	11.309	10.9079	10.1985	10.2974
ENSRNOG00000004437	100.294	83.1008	122.829	238.147	215.09	245.626	-1.0184	6.83e-08	9.87e-07	Map2k6	10	+	98413927	98527709	1690	protein_coding	mitogen-activated	96	78	119	234	233	270	2.38874	2.04791	2.96706	6.19715	5.61174	6.41115
ENSRNOG00000004444	5.22365	5.32697	4.12871	25.4431	10.1545	28.2015	-0.67321	0.0084202	0.031448	Ikzf1	14	+	91567474	91652247	2023	protein_coding	IKAROS	5	5	4	25	11	31	0.103934	0.109667	0.0833164	0.553104	0.221322	0.614929
ENSRNOG00000004464	6132.57	5301.4	5048.38	4276.47	4143.02	3881.8	0.4125	3.33e-07	4.16e-06	Sel1l	6	-	124826559	124868279	3912	protein_coding	SEL1L	5870	4976	4891	4202	4488	4267	63.1154	56.4541	52.6958	48.0874	46.7082	43.7818
ENSRNOG00000004478	17738.5	17039.9	14250.2	12774.5	14724.9	13032.7	0.26788	0.001214	0.0062151	Srrm2	10	+	12965077	12982440	8131	protein_coding	NA	16979	15994	13806	12552	15951	14326	87.8119	87.2802	71.5468	69.0927	79.8495	70.7034
ENSRNOG00000004482	372.969	373.953	393.259	677.803	561.264	417.564	-0.49068	0.0012816	0.0065183	Ccdc88c	6	-	134128636	134247012	6081	protein_coding	coiled-coil	357	351	381	666	608	459	4.15169	4.30706	4.43979	8.24344	6.84389	5.09382
ENSRNOG00000004500	2840.62	2510.07	2963.38	4200.14	5092	4515.87	-0.71228	2.98e-16	1.42e-14	Myc	7	+	103157452	103162376	2339	protein_coding	MYC	2719	2356	2871	4127	5516	4964	48.8837	44.6938	51.7213	78.9709	95.9892	85.1649
ENSRNOG00000004510	4304.29	4618.48	4507.52	3740.13	3662.99	3978.23	0.23478	0.00064172	0.0035554	Slc35b1	10	+	83010919	83017992	1287	protein_coding	solute	4120	4335	4367	3675	3968	4373	134.618	149.456	142.979	127.803	125.494	136.352
ENSRNOG00000004517	3.13419	5.32697	0	18.319	34.1559	8.18752	-0.65507	0.00604	0.023927	Igf1	7	+	28528240	28602541	1902	protein_coding	insulin-like	3	5	0	18	37	9	0.0976436	0.171716	0	0.623552	1.16565	0.279537
ENSRNOG00000004527	370.879	334.534	294.17	197.438	281.555	177.396	0.53406	0.0022035	0.010312	Lin7a	7	+	49443158	49666753	723	protein_coding	lin-7	355	314	285	194	305	195	22.0183	20.5496	17.7126	12.8066	18.3104	11.5415
ENSRNOG00000004544	2613.91	2419.51	2558.77	1879.73	2005.97	2003.21	0.35881	2.64e-06	2.69e-05	Ube2e3	3	+	72378562	72434857	1674	protein_coding	ubiquitin-conjugating	2502	2271	2479	1847	2173	2202	62.8517	60.1955	62.4004	49.3826	52.8363	52.7863
ENSRNOG00000004560	970.554	952.463	852.578	526.163	505.876	532.189	0.79281	1.83e-13	6.3e-12	Cacna1b	3	-	1727956	1910340	9665	protein_coding	calcium	929	894	826	517	548	585	4.05967	4.12221	3.61689	2.4046	2.31792	2.43952
ENSRNOG00000004564	19.8499	24.5041	17.547	50.8861	54.4648	31.8404	-0.65223	0.014416	0.048574	Lrriq1	7	-	45105222	45205634	4875	protein_coding	leucine-rich	19	23	17	50	59	35	0.16796	0.214535	0.150585	0.470435	0.504832	0.295253
ENSRNOG00000004574	877.573	720.207	825.741	1043.17	1087.45	863.329	-0.28986	0.011982	0.041952	Ofd1	X	+	29955456	29996219	3556	protein_coding	OFD1,	840	676	800	1025	1178	949	9.93351	8.43505	9.4797	12.901	13.4838	10.7094
ENSRNOG00000004602	1770.82	1693.98	1693.8	2375.36	2186.9	2509.93	-0.44446	5.33e-08	7.86e-07	Rnf145	10	+	30002561	30040956	3257	protein_coding	ring	1695	1590	1641	2334	2369	2759	21.8845	21.6612	21.2304	32.0735	29.6057	33.9933
ENSRNOG00000004603	184.917	163.005	146.569	74.2937	103.391	106.438	0.65905	0.0012175	0.0062284	Srgap1	7	-	64196669	64472697	3258	protein_coding	SLIT-ROBO	177	153	142	73	112	117	2.28458	2.08374	1.83655	1.00285	1.39925	1.4411
ENSRNOG00000004604	2950.32	2876.56	2868.42	3419.55	3237.42	3256.82	-0.18593	0.0068204	0.026413	Slc38a10	10	-	108883444	108931638	3381	protein_coding	solute	2824	2700	2779	3360	3507	3580	63.1337	63.6909	62.2538	79.9491	75.8883	76.3754
ENSRNOG00000004612	7925.32	7892.44	7913.7	7032.46	7179.2	6808.38	0.17292	0.0034968	0.015203	Ppp1cb	6	-	33416541	33448276	2927	protein_coding	protein	7586	7408	7667	6910	7777	7484	108.987	112.3	110.375	105.662	108.148	102.605
ENSRNOG00000004613	386.55	345.188	306.556	253.413	233.552	198.32	0.54391	0.00054814	0.0031004	Gpm6b	X	-	30000365	30041765	2089	protein_coding	glycoprotein	370	324	297	249	253	218	7.44815	6.88191	5.99079	5.33487	4.92958	4.18772
ENSRNOG00000004617	642.509	590.228	630.66	359.256	444.026	362.98	0.63534	6.25e-07	7.36e-06	Fmnl2	3	+	43498861	43772955	3340	protein_coding	NA	615	554	611	353	481	399	8.30771	7.89648	8.27044	5.07526	6.28918	5.14343
ENSRNOG00000004622	45.9681	30.8964	20.6435	68.1874	72.0043	65.5002	-0.70105	0.0062576	0.024645	Calcrl	3	-	78271011	78366562	3158	protein_coding	NA	44	29	20	67	78	72	0.585903	0.407463	0.26686	0.949567	1.00533	0.914912
ENSRNOG00000004629	931.899	1035.56	973.343	622.846	706.196	783.273	0.45555	3.68e-05	0.00028664	Fkbp3	6	-	96299844	96311094	1150	protein_coding	FKBP	892	972	943	612	765	861	32.6176	37.5034	34.5526	23.8186	27.0764	30.0445
ENSRNOG00000004645	26.1183	31.9618	15.4827	133.322	135.7	84.6044	-1.5406	6.28e-10	1.24e-08	Galnt5	3	+	49141855	49185390	3512	protein_coding	polypeptide	25	30	15	131	147	93	0.299344	0.379026	0.179971	1.66947	1.70369	1.06264
ENSRNOG00000004659	4584.28	4686.67	4743.88	3091.84	3440.51	3359.61	0.49387	1.24e-12	3.83e-11	Creld2	7	+	129501501	129508346	1342	protein_coding	cysteine-rich	4388	4399	4596	3038	3727	3693	137.499	145.447	144.309	101.321	113.041	110.43
ENSRNOG00000004672	156.71	156.613	155.859	233.058	210.474	251.994	-0.50397	0.0031004	0.013741	Sec14l2	14	-	85017262	85037193	2589	protein_coding	SEC14-like	150	147	151	229	228	277	2.43638	2.51935	2.4576	3.95883	3.58452	4.29345
ENSRNOG00000004673	265.361	198.163	225.015	301.246	364.637	278.376	-0.40809	0.0132	0.045248	Rbm43	3	-	42539334	42549835	1895	protein_coding	RNA	254	186	218	296	395	306	5.6365	4.35518	4.84745	6.9911	8.4843	6.47995
ENSRNOG00000004678	272.675	336.665	398.42	1115.42	999.752	1304.55	-1.6417	1.58e-33	3.13e-31	Itln1	13	+	94546196	94556299	1127	protein_coding	intelectin	261	316	386	1096	1083	1434	9.73872	12.4413	14.4321	43.5261	39.114	51.0604
ENSRNOG00000004680	1506.5	1314.7	1126.1	902.72	836.357	740.516	0.63871	3.4e-08	5.12e-07	Kif5c	3	+	40279088	40366547	2745	protein_coding	kinesin	1442	1234	1091	887	906	814	22.0906	19.9469	16.7475	14.4625	13.4343	11.8998
ENSRNOG00000004689	1893.05	1599.16	1675.22	2279.7	2261.67	2126.03	-0.35787	3.24e-05	0.00025557	Ptdss1	7	+	71466006	71525416	1505	protein_coding	NA	1812	1501	1623	2240	2450	2337	50.6299	44.2534	45.441	66.6154	66.261	62.3134
ENSRNOG00000004692	169.246	181.117	178.567	562.801	552.956	461.231	-1.4506	1.83e-23	1.82e-21	A1bg	7	-	102865944	102869669	1698	protein_coding	alpha-1-B	162	170	173	553	599	507	4.01201	4.44236	4.29314	14.5764	14.3588	11.982
ENSRNOG00000004695	1062.49	1354.12	1233.45	970.907	927.747	1017.98	0.31068	0.0030889	0.013694	Celf5	7	+	11262657	11287130	4383	protein_coding	CUGBP,	1017	1271	1195	954	1005	1119	9.75741	12.867	11.4885	9.74181	9.33303	10.2451
ENSRNOG00000004697	8.35784	5.32697	8.25741	36.638	32.3096	30.9306	-0.95897	0.00035828	0.0021507	Baalc	7	-	78416267	78489775	1677	protein_coding	BAALC	8	5	8	36	35	34	0.200605	0.132294	0.201013	0.960799	0.849499	0.813589
ENSRNOG00000004726	21398.2	19635.2	22746.1	16475.9	15262.1	14959.5	0.44229	1.54e-10	3.43e-09	Mapkapk2	13	-	52865897	52870983	2361	protein_coding	mitogen-activated	20482	18430	22037	16189	16533	16444	364.806	346.363	393.299	306.893	285.026	279.493
ENSRNOG00000004731	19.8499	9.58855	10.3218	40.7089	36.0021	53.6738	-0.87512	0.0011501	0.0059349	Ano3	3	-	108441385	108751667	2904	protein_coding	anoctamin	19	9	10	40	39	59	0.275133	0.137515	0.145101	0.61649	0.546633	0.815295
ENSRNOG00000004742	3317.02	3507.28	3500.11	2459.84	2473.99	2510.84	0.46377	2.27e-11	5.9e-10	Chp1	3	+	117902988	117938471	2504	protein_coding	calcineurin-like	3175	3292	3391	2417	2680	2760	53.3205	58.3349	57.0637	43.2021	43.5641	44.2317
ENSRNOG00000004744	858.768	670.133	593.502	1139.85	1136.38	951.572	-0.56845	8.71e-06	7.87e-05	Fam84b	7	-	101707859	101708791	933	protein_coding	family	822	629	575	1120	1231	1046	37.0489	29.9138	25.9688	53.7278	53.7037	44.9893
ENSRNOG00000004747	1713.36	2037.03	1528.65	2261.38	2185.05	2333.44	-0.34881	0.00037043	0.0022147	Slc30a8	7	+	92476024	92510336	1416	protein_coding	solute	1640	1912	1481	2222	2367	2565	48.7041	59.9139	44.0715	70.2334	68.0398	72.6914
ENSRNOG00000004755	1315.32	1398.86	1480.14	1074.71	1090.22	1172.64	0.31966	0.0004686	0.0027123	Commd9	3	+	98121989	98136421	1163	protein_coding	COMM	1259	1313	1434	1056	1181	1289	45.523	50.0942	51.956	40.6394	41.3331	44.4767
ENSRNOG00000004757	349.985	383.542	456.222	290.051	232.629	245.626	0.57615	0.00016902	0.0011009	Tmem158	8	-	131497635	131498492	858	protein_coding	transmembrane	335	360	442	285	252	270	16.4188	18.6174	21.7071	14.8669	11.9548	12.628
ENSRNOG00000004778	76.2653	49.0081	46.448	169.96	187.396	159.202	-1.2642	5.1e-09	8.82e-08	Cnga1	14	+	37966491	37981839	2149	protein_coding	cyclic	73	46	45	167	203	175	1.42847	0.949782	0.882353	3.47811	3.84492	3.26784
ENSRNOG00000004781	7946.22	7915.88	8641.38	6575.51	6455.46	6651.91	0.31162	9.35e-07	1.06e-05	Crmp1	14	-	78240967	78282969	2846	protein_coding	collapsin	7606	7430	8372	6461	6993	7312	112.385	115.839	123.954	101.608	100.013	103.1
ENSRNOG00000004786	15.671	9.58855	23.7401	303.281	209.551	289.293	-3.004	5.71e-40	1.61e-37	Cyp4f1	7	-	15338348	15349540	2091	protein_coding	cytochrome	15	9	23	298	227	318	0.301663	0.190981	0.46349	6.3786	4.41876	6.10284
ENSRNOG00000004794	558.931	593.425	672.979	326.689	348.944	342.057	0.79277	4.44e-10	9.08e-09	Rtn1	6	-	104395869	104615205	3215	protein_coding	reticulon	535	557	652	321	378	376	9.91527	10.8924	12.1082	6.33189	6.78087	6.64986
ENSRNOG00000004814	259.093	336.665	377.777	206.598	203.089	263.82	0.47105	0.0056922	0.022779	Tceb2	10	-	12983021	12988206	458	protein_coding	elongin	248	316	366	203	220	290	22.7704	30.6143	33.673	19.8378	19.5517	25.4092
ENSRNOG00000004823	454.458	402.719	375.712	227.97	270.478	213.785	0.72407	1.44e-06	1.57e-05	Dock4	6	+	70153948	70369085	5901	protein_coding	dedicator	435	378	364	224	293	235	3.13336	2.87297	2.62726	1.7173	2.04283	1.61534
ENSRNOG00000004831	2039.31	1788.8	1574.07	2200.32	2235.83	2164.24	-0.28004	0.0027931	0.01257	Arid2	7	+	137312722	137427659	5676	protein_coding	AT-rich	1952	1679	1525	2162	2422	2379	26.9397	24.4501	21.0894	31.7575	32.3541	31.3315
ENSRNOG00000004837	190.141	123.586	194.049	599.439	559.418	560.391	-1.5923	4.27e-24	4.5e-22	Limd1	8	+	131705918	131751522	3792	protein_coding	LIM	182	116	188	589	606	616	2.01831	1.35735	2.08908	6.952	6.50478	6.51886
ENSRNOG00000004839	133.725	119.324	107.346	171.995	183.703	188.313	-0.51161	0.0061347	0.024263	B4galnt1	7	+	70630282	70637196	2237	protein_coding	beta-1,4-N-acetyl-galactosaminyl	128	112	104	169	199	207	2.40619	2.22154	1.959	3.3813	3.62089	3.71333
ENSRNOG00000004844	141.039	151.286	140.376	232.041	207.705	242.897	-0.58096	0.00078625	0.0042348	Med30	7	+	92876548	92898051	789	protein_coding	mediator	135	142	136	228	225	267	7.19518	7.98572	7.2632	12.9336	11.6074	13.5798
ENSRNOG00000004869	47.0129	58.5967	45.4158	16.2836	23.0783	22.7431	0.76414	0.0037704	0.016199	Dach2	X	+	84868693	85429932	2050	protein_coding	dachshund	45	55	44	16	25	25	1.08692	1.40174	1.06493	0.411324	0.58448	0.576236
ENSRNOG00000004870	408.489	429.354	340.618	197.438	334.174	192.862	0.61009	0.00074484	0.0040366	Dyrk3	13	-	52989585	52998242	1914	protein_coding	dual	391	403	330	194	362	212	8.59053	9.34256	7.26505	4.53652	7.6983	4.44481
ENSRNOG00000004873	61.6391	33.0272	44.3836	140.446	94.1594	65.5002	-0.75357	0.0026528	0.012055	Prkch	6	+	105972486	106109232	2829	protein_coding	protein	59	31	43	138	102	72	0.877009	0.486218	0.640475	2.18328	1.46756	1.02131
ENSRNOG00000004874	64.7733	71.3814	68.1237	137.393	150.47	102.799	-0.74061	0.00069267	0.0037981	Flrt3	3	-	141134897	141147030	2821	protein_coding	fibronectin	62	67	66	135	163	113	0.924216	1.05384	0.985842	2.14187	2.35187	1.60744
ENSRNOG00000004888	382.371	450.662	425.257	589.261	525.262	566.759	-0.39412	0.0015891	0.0078204	Spred2	14	+	103926069	104024317	1230	protein_coding	sprouty-related,	366	423	412	579	569	623	12.513	15.2594	14.1143	21.0686	18.8293	20.3255
ENSRNOG00000004889	177.604	180.052	183.727	262.572	226.167	262.91	-0.42421	0.0096717	0.035118	Vangl2	13	-	94905108	94928701	2813	protein_coding	VANGL	170	169	178	258	245	289	2.54135	2.66575	2.66635	4.105	3.54507	4.12275
ENSRNOG00000004890	83.5784	100.147	109.411	182.172	209.551	187.403	-0.83517	1.38e-05	0.00011922	Adcy8	7	-	105301842	105540451	4601	protein_coding	adenylate	80	94	106	179	227	206	0.731178	0.906522	0.970778	1.74126	2.00818	1.79669
ENSRNOG00000004891	694.746	692.506	678.14	957.677	888.053	864.239	-0.37695	0.00021306	0.0013503	Arl14ep	3	-	104597234	104606970	1317	protein_coding	ADP-ribosylation	665	650	657	941	962	950	21.2335	21.8993	21.0206	31.9791	29.7315	28.9466
ENSRNOG00000004893	104.473	90.5585	106.314	44.7798	54.4648	76.4169	0.58211	0.012527	0.043449	Atp5s	6	+	101507336	101525541	1990	protein_coding	distal	100	85	103	44	59	84	2.11316	1.89526	2.18097	0.989606	1.20678	1.69389
ENSRNOG00000004900	1269.35	1113.34	1139.52	896.614	832.665	823.301	0.44893	4.99e-06	4.78e-05	Crhr1	10	+	91953470	91994397	1248	protein_coding	corticotropin	1215	1045	1104	881	902	905	43.6319	39.597	39.7263	33.673	31.3529	31.0135
ENSRNOG00000004904	3949.08	3834.35	4070.9	5648.36	5336.63	5497.47	-0.46838	5.77e-13	1.85e-11	Pa2g4	7	-	2953212	2960679	1573	protein_coding	proliferation-associated	3780	3599	3944	5550	5781	6043	101.053	101.521	105.651	157.916	149.59	154.164
ENSRNOG00000004921	1931.71	1895.34	1953.91	2014.07	2425.99	2438.06	-0.24419	0.0057043	0.022809	Nusap1	3	+	117970749	118001101	2368	protein_coding	nucleolar	1849	1779	1893	1979	2628	2680	32.8352	33.3347	33.6849	37.4048	45.1723	45.4163
ENSRNOG00000004932	571.467	580.64	525.378	799.93	733.89	733.238	-0.41522	0.00016673	0.0010886	Sel1l3	14	+	60243671	60348547	3411	protein_coding	SEL1L	547	545	509	786	795	806	6.74358	7.08953	6.28785	10.3134	9.48666	9.48227
ENSRNOG00000004941	789.816	746.841	816.452	1149.01	1075.45	1099.86	-0.48166	5.82e-07	6.9e-06	Gpn1	6	-	36078633	36096305	1669	protein_coding	GPN-loop	756	701	791	1129	1165	1209	19.0481	18.6365	19.9704	30.2761	28.4117	29.0689
ENSRNOG00000004951	448.189	451.727	393.259	585.19	653.577	607.696	-0.48667	6.25e-05	0.00046045	Kif16b	3	-	143103729	143381497	5405	protein_coding	kinesin	429	424	381	575	708	668	3.3377	3.48075	2.97027	4.7614	5.3317	4.95952
ENSRNOG00000004956	3298.21	3093.91	3123.37	4034.25	4038.7	3563.39	-0.28434	0.00016147	0.0010608	Jade2	10	-	37043431	37084794	2712	protein_coding	jade	3157	2904	3026	3964	4375	3917	48.9519	47.5127	47.016	65.4194	65.6624	57.9593
ENSRNOG00000004998	481.621	522.043	600.727	959.712	827.126	815.114	-0.66069	3.25e-08	4.91e-07	Jakmip1	14	-	78398572	78443092	2315	protein_coding	janus	461	490	582	943	896	896	8.37404	9.39178	10.5935	18.2316	15.7538	15.5316
ENSRNOG00000005003	17900.4	17250.9	17125.9	20437.9	19201.1	18838.6	-0.15969	0.0068993	0.026664	Ptprn2	6	+	153312968	154056676	5131	protein_coding	protein	17134	16192	16592	20082	20800	20708	140.424	140.024	136.258	175.173	165.002	161.955
ENSRNOG00000005012	570.423	476.231	520.217	708.335	841.896	695.94	-0.49161	5.44e-05	0.00040643	Utp14a	X	+	135163467	135188944	2330	protein_coding	UTP14A	546	447	504	696	912	765	9.85421	8.51244	9.11467	13.3695	15.9319	13.1754
ENSRNOG00000005016	1803.2	2083.91	2092.22	1421.76	1492.7	1654.79	0.37594	4.64e-05	0.00035188	Tmed4	14	-	87351932	87356305	1590	protein_coding	transmembrane	1726	1956	2027	1397	1617	1819	45.6487	54.5851	53.7184	39.3244	41.3943	45.9087
ENSRNOG00000005024	2641.08	2662.42	2732.17	1808.49	2356.76	2092.37	0.34951	0.00014895	0.00098726	Cdkn2aipnl	10	+	37195757	37205191	1781	protein_coding	CDKN2A	2528	2499	2647	1777	2553	2300	59.6895	62.2594	62.6262	44.6567	58.3465	51.8231
ENSRNOG00000005032	1183.68	1094.16	992.954	865.064	972.981	825.12	0.28446	0.0071538	0.02746	Ppp1r12b	13	-	56637005	56836014	8318	protein_coding	NA	1133	1027	962	850	1054	907	5.72791	5.47841	4.87329	4.57365	5.15763	4.3757
ENSRNOG00000005034	286.256	365.43	357.133	412.178	492.952	481.244	-0.42485	0.0027955	0.012577	Arhgef25	7	-	70646953	70653981	2104	protein_coding	Rho	274	343	346	405	534	529	5.47633	7.23354	6.92942	8.61534	10.3306	10.0895
ENSRNOG00000005041	384.461	470.904	474.801	266.643	214.167	285.654	0.72619	1.76e-06	1.88e-05	Crip2	6	+	146947874	146952833	1168	protein_coding	cysteine-rich	368	442	460	262	232	314	13.2492	16.7912	16.5952	10.0397	8.08487	10.7881
ENSRNOG00000005046	3841.47	3647.91	3731.32	2536.16	2501.69	2586.35	0.5484	9.67e-16	4.3e-14	Tspan13	6	-	65111579	65138717	2301	protein_coding	tetraspanin	3677	3424	3615	2492	2710	2843	67.1989	66.0267	66.2	48.4724	47.9381	49.5815
ENSRNOG00000005053	255.959	164.071	173.406	421.337	370.176	379.355	-0.87184	2.33e-07	3.03e-06	Egln3	6	-	84592894	84618360	2817	protein_coding	egl-9	245	154	168	414	401	417	3.65733	2.4257	2.51298	6.57774	5.7941	5.9403
ENSRNOG00000005058	1592.17	1741.92	1759.86	2152.48	2227.52	2653.67	-0.45144	1.25e-06	1.37e-05	Lpcat4	3	+	110320624	110328662	2488	protein_coding	lysophosphatidylcholine	1524	1635	1705	2115	2413	2917	25.7584	29.1588	28.8762	38.0472	39.4762	47.0484
ENSRNOG00000005093	55.3707	60.7275	56.7697	206.598	134.777	176.487	-1.2666	3.44e-09	6.08e-08	Lgr6	13	-	56866583	56982331	2898	protein_coding	leucine-rich	53	57	55	203	146	194	0.769064	0.872729	0.799707	3.13517	2.05061	2.68635
ENSRNOG00000005096	789.816	789.457	809.227	1018.74	852.051	1045.27	-0.27589	0.009842	0.03567	Bzw2	6	-	65200722	65261870	1843	protein_coding	basic	756	741	784	1001	923	1149	17.2497	17.84	17.9249	24.3093	20.3847	25.0181
ENSRNOG00000005108	2035.13	1979.5	2201.63	1517.42	1598.86	1509.23	0.41636	3.66e-07	4.54e-06	Wfs1	14	+	78613738	78630689	2734	protein_coding	wolframin	1948	1858	2133	1491	1732	1659	29.9623	30.1543	32.8745	24.4086	25.7856	24.3505
ENSRNOG00000005114	44.9234	39.4196	38.1905	11.1949	17.5395	10.007	0.86269	0.0013406	0.0067812	Tmem74	7	-	82695682	82696599	918	protein_coding	transmembrane	43	37	37	11	19	11	1.96975	1.78839	1.69834	0.536306	0.84244	0.480849
ENSRNOG00000005123	801.308	867.231	923.798	632.006	680.348	626.8	0.40153	0.00017474	0.001132	Emc2	7	+	82339014	82385900	885	protein_coding	ER	767	814	895	621	737	689	36.4449	40.8116	42.6134	31.4059	33.8963	31.2417
ENSRNOG00000005130	7346.54	6920.8	7219.04	6185.72	6262.53	6193.41	0.20228	0.00084127	0.0044953	Ogdh	14	+	87376186	87442861	4089	protein_coding	oxoglutarate	7032	6496	6994	6078	6784	6808	72.3181	70.4907	72.0734	66.5283	67.53	66.8131
ENSRNOG00000005132	60.5943	36.2234	26.8366	152.658	194.781	124.632	-1.4103	3.06e-09	5.45e-08	Slc52a3	3	+	153861418	153866041	2221	protein_coding	solute	58	34	26	150	211	137	1.09816	0.679255	0.493277	3.02277	3.86689	2.47532
ENSRNOG00000005133	1876.34	1698.24	1797.02	2147.39	2149.97	1992.3	-0.2222	0.0059631	0.023679	Mapt	10	+	92050859	92144937	2461	protein_coding	microtubule-associated	1796	1594	1741	2110	2329	2190	42.6696	39.9593	41.4469	53.3546	53.558	49.6512
ENSRNOG00000005148	13.5815	9.58855	3.09653	43.7621	43.3872	40.0279	-1.0457	0.00010311	0.00071459	Scrt2	3	+	153934774	153946487	918	protein_coding	scratch	13	9	3	43	47	44	0.595505	0.435013	0.137703	2.09647	2.08393	1.9234
ENSRNOG00000005151	300.882	368.626	370.551	256.466	240.937	217.424	0.49372	0.0012685	0.0064618	Dync2li1	6	+	7837943	7869291	1651	protein_coding	dynein	288	346	359	252	261	239	8.05248	10.2078	10.058	7.49921	7.06351	6.37689
ENSRNOG00000005159	54.326	68.1852	37.1584	35.6203	13.847	11.8264	0.73333	0.0063741	0.024991	Fam135b	7	-	112609758	112768320	4212	protein_coding	family	52	64	36	35	15	13	0.519159	0.674209	0.360148	0.371914	0.144954	0.123855
ENSRNOG00000005165	1897.23	1451.07	1433.69	1301.67	1384.7	1186.28	0.29097	0.0085196	0.031724	Smcr8	10	+	46791502	46798641	3274	protein_coding	Smith-Magenis	1816	1362	1389	1279	1500	1304	23.325	18.4587	17.8768	17.4846	18.6484	15.983
ENSRNOG00000005183	2331.84	2220.28	2220.21	1626.32	1765.03	1552.9	0.44324	5.49e-08	8.07e-07	Rtf1	3	+	118026883	118086227	4495	protein_coding	Rtf1,	2232	2084	2151	1598	1912	1707	20.8809	20.5717	20.164	15.9115	17.3136	15.2392
ENSRNOG00000005185	21.9393	19.1771	19.6114	80.4001	48.926	25.4723	-0.71845	0.0074749	0.028475	Nxph3	10	-	83138261	83142939	2094	protein_coding	neurexophilin	21	18	19	79	53	28	0.421723	0.381416	0.382334	1.68855	1.03021	0.536587
ENSRNOG00000005190	577.736	500.735	563.568	710.37	726.505	834.218	-0.44503	0.0001389	0.00092645	Nipal2	7	-	73513633	73624863	2200	protein_coding	NIPA-like	553	470	546	698	787	917	10.5703	9.47934	10.4577	14.2002	14.5606	16.7265
ENSRNOG00000005193	2935.69	2861.65	2638.24	3409.37	3709.14	3551.57	-0.33261	7.56e-06	6.95e-05	Pfas	10	-	55316450	55328118	4214	protein_coding	phosphoribosylformylglycinamidine	2810	2686	2556	3350	4018	3904	28.0412	28.2823	25.5583	35.5806	38.81	37.177
ENSRNOG00000005195	3655.51	3583.99	4136.96	3254.68	2778.63	3485.16	0.24995	0.0054546	0.022048	Cst3	3	-	149628698	149632565	723	protein_coding	cystatin	3499	3364	4008	3198	3010	3831	203.512	206.453	233.591	197.972	169.456	212.634
ENSRNOG00000005203	1843.95	2043.43	2145.9	1350.52	1444.7	2000.49	0.3138	0.008245	0.030863	LOC100361694	14	+	99067709	99074084	443	protein_coding	Sec61	1765	1918	2079	1327	1565	2199	167.543	192.109	197.75	134.07	143.793	199.196
ENSRNOG00000005209	377.148	327.076	259.076	197.438	177.241	141.917	0.78999	7.66e-06	7.03e-05	Spred1	3	+	115352442	115414136	1335	protein_coding	sprouty-related,	361	307	251	194	192	156	11.3713	10.2038	7.92244	6.50404	5.85394	4.68924
ENSRNOG00000005210	916.228	741.514	727.685	572.978	469.874	468.508	0.62002	1.19e-06	1.32e-05	Gnai1	4	+	13388237	13470279	1737	protein_coding	NA	877	696	705	563	509	515	21.2317	17.7792	17.1023	14.5068	11.9274	11.8978
ENSRNOG00000005218	3912.51	3781.08	3981.11	3223.13	3565.14	3265	0.2118	0.0028993	0.012989	Sf3a1	14	+	85074847	85095596	5019	protein_coding	splicing	3745	3549	3857	3167	3862	3589	31.3776	31.3756	32.3816	28.2419	31.3201	28.6956
ENSRNOG00000005228	2439.44	2069	2047.84	2917.81	2665.08	2623.65	-0.31494	0.00031124	0.0018966	Gnptab	7	+	29063508	29128693	3689	protein_coding	N-acetylglucosamine-1-phosphate	2335	1942	1984	2867	2887	2884	30.5415	26.8022	26.0032	39.9126	36.5506	35.9976
ENSRNOG00000005234	5202.76	4809.19	4491	3651.59	4366.41	3779.91	0.29037	0.00048995	0.0028185	Gxylt1	7	-	134118984	134166045	6718	protein_coding	glucoside	4980	4514	4351	3588	4730	4155	31.1727	29.8143	27.2907	23.9043	28.6582	24.8193
ENSRNOG00000005247	365.656	226.929	342.683	255.448	165.241	211.966	0.48681	0.0090636	0.033316	LOC100912008	3	-	10224992	10238099	2206	protein_coding	uncharacterized	350	213	332	251	179	233	9.91789	6.36866	9.42694	7.57012	4.90961	6.30059
ENSRNOG00000005248	1713.36	1556.54	1493.56	2012.04	2164.74	1805.8	-0.31875	0.00055329	0.0031245	Slc1a4	14	-	104316565	104346057	3459	protein_coding	solute	1640	1461	1447	1977	2345	1985	19.9379	18.7414	17.6272	25.5811	27.5944	23.0287
ENSRNOG00000005249	1426.06	1521.38	1459.5	1300.65	1208.38	1246.32	0.22504	0.0086371	0.032057	Snx6	6	-	85166825	85210033	1934	protein_coding	sorting	1365	1428	1414	1278	1309	1370	29.6798	32.7623	30.8077	29.5759	27.5493	28.4265
ENSRNOG00000005261	1647.54	1648.17	1676.25	1398.35	1383.77	1335.48	0.2659	0.001014	0.0053171	Fbxl5	14	+	71880738	71918708	2658	protein_coding	F-box	1577	1547	1624	1374	1499	1468	24.9495	25.8249	25.7453	23.1363	22.9549	22.1631
ENSRNOG00000005271	3031.81	2278.88	2549.48	1931.64	2053.05	1710.28	0.44751	1.29e-05	0.00011174	Rapgef5	6	+	154462518	154541111	5426	protein_coding	Rap	2902	2139	2470	1898	2224	1880	22.4907	17.4918	19.1815	15.6559	16.6833	13.9039
ENSRNOG00000005275	1137.71	1279.54	1234.48	2824.18	3260.5	3098.52	-1.2962	7.62e-52	4.05e-49	Shmt1	10	-	46803226	46831051	2046	protein_coding	serine	1089	1201	1196	2775	3532	3406	22.3824	26.0459	24.6316	60.7044	70.2657	66.8033
ENSRNOG00000005277	151.486	129.978	147.601	597.403	574.188	625.891	-1.9115	1.17e-41	3.62e-39	Ptprv	13	-	56986605	57006799	5446	protein_coding	protein	145	122	143	587	622	688	1.11963	0.993997	1.10643	4.82418	4.6488	5.06956
ENSRNOG00000005281	604.899	638.171	535.7	470.188	446.796	425.751	0.38373	0.0017559	0.0085144	Stx16	3	+	178207252	178234585	2581	protein_coding	syntaxin	579	599	519	462	484	468	9.43356	10.2977	8.47317	8.01156	7.63283	7.27641
ENSRNOG00000005284	57.4602	86.2969	116.636	10.1772	27.694	38.2084	1.0424	8.04e-05	0.00057193	Itpka	3	+	118093293	118102049	1803	protein_coding	inositol-trisphosphate	55	81	113	10	30	42	1.28278	1.99339	2.64088	0.248237	0.677257	0.934787
ENSRNOG00000005287	159.844	156.613	186.824	93.6305	72.9274	74.5974	0.88215	1.32e-05	0.00011381	Syne3	6	-	137837828	137913141	3085	protein_coding	spectrin	153	147	181	92	79	82	2.08555	2.11429	2.47223	1.33474	1.04232	1.06664
ENSRNOG00000005290	19811.2	21068.2	20924.3	15802.2	16063.4	16727.1	0.34282	3.89e-09	6.82e-08	Ywhae	10	-	64084523	64121823	2020	protein_coding	tyrosine	18963	19775	20272	15527	17401	18387	394.767	434.378	422.875	344.032	350.632	365.274
ENSRNOG00000005291	719.819	687.179	582.148	1129.67	1086.53	1036.18	-0.67959	3.03e-10	6.35e-09	Slc38a1	7	-	137603305	137667386	2113	protein_coding	solute	689	645	564	1110	1177	1139	13.7121	13.5445	11.2472	23.5118	22.6728	21.6313
ENSRNOG00000005305	112.831	103.343	126.958	62.0811	81.2356	71.8683	0.53307	0.01453	0.048895	AABR06022468.1	3	-	23251475	23252078	603	pseudogene	NA	108	97	123	61	88	79	7.53167	7.13768	8.59516	4.52768	5.9401	5.25737
ENSRNOG00000005326	650.867	680.787	795.808	1149.01	945.287	930.649	-0.48183	3.84e-05	0.00029755	Cnrip1	14	-	100291061	100320330	1449	protein_coding	cannabinoid	623	639	771	1129	1024	1023	18.0803	19.5675	22.4209	34.8729	28.7647	28.3313
ENSRNOG00000005332	754.295	849.119	902.122	1209.05	1047.75	1135.34	-0.41962	5.9e-05	0.00043755	Csdc2	7	+	123144206	123158716	2467	protein_coding	cold	722	797	874	1188	1135	1248	12.307	14.3348	14.9282	21.5531	18.7264	20.3004
ENSRNOG00000005357	3380.75	3186.59	3247.23	2520.9	2792.47	2592.72	0.30589	3.18e-05	0.00025149	Ctc1	10	+	55339019	55359673	4155	protein_coding	CST	3236	2991	3146	2477	3025	2850	32.7508	31.941	31.9047	26.682	29.6335	27.5254
ENSRNOG00000005362	1858.57	1663.08	1883.72	1479.77	1506.55	1533.8	0.25152	0.0029213	0.013068	Rab3ip	7	-	59933272	59962078	1678	protein_coding	RAB3A	1779	1561	1825	1454	1632	1686	44.583	41.2775	45.8287	38.7825	39.5873	40.3204
ENSRNOG00000005365	1020.7	908.781	963.021	528.198	507.723	446.675	0.92182	1.27e-16	6.37e-15	Kcnip1	10	-	18444651	18663340	684	protein_coding	potassium	977	853	933	519	550	491	61.504	56.6598	58.8534	34.7739	33.5131	29.4961
ENSRNOG00000005369	44.9234	66.0544	59.8662	157.747	230.783	181.945	-1.394	7.51e-11	1.77e-09	Kcnj3	3	+	46103575	46266134	3344	protein_coding	potassium	43	62	58	155	250	200	0.540738	0.822675	0.73085	2.07457	3.043	2.40006
ENSRNOG00000005374	665.493	546.547	635.821	941.393	893.592	875.155	-0.5279	1.67e-06	1.79e-05	Lyar	14	-	77290080	77303645	1477	protein_coding	Ly1	637	513	616	925	968	962	18.1361	15.4113	17.5738	28.0301	26.6761	26.1369
ENSRNOG00000005387	8772.6	9509.71	9514.6	7711.28	7908.47	8605.09	0.19518	0.0038623	0.016542	Rbm3	X	+	15882065	15885501	1185	protein_coding	RNA	8397	8926	9218	7577	8567	9459	297.983	334.227	327.782	286.182	294.265	320.321
ENSRNOG00000005388	5586.17	5159.7	5542.79	4722.23	4881.52	4675.08	0.18715	0.004326	0.018189	Rassf3	7	-	63737800	63801753	3290	protein_coding	Ras	5347	4843	5370	4640	5288	5139	68.3438	65.3163	68.7772	63.1226	65.422	62.6819
ENSRNOG00000005392	1208.75	1038.76	1053.85	851.834	801.278	715.954	0.45975	1.65e-05	0.00014013	Ngfr	10	-	83198415	83216629	3254	protein_coding	nerve	1157	975	1021	837	868	787	14.9521	13.295	13.2213	11.5125	10.8575	9.70546
ENSRNOG00000005404	177.604	200.294	201.274	328.724	340.636	244.716	-0.58568	0.00049757	0.0028578	Rasgrp1	3	-	115539782	115600270	3628	protein_coding	RAS	170	188	195	323	369	269	1.97046	2.29929	2.26482	3.98472	4.13987	2.97539
ENSRNOG00000005406	2039.31	2181.93	2093.25	1796.28	1897.96	1800.35	0.19629	0.011334	0.040061	Clint1	10	+	30656516	30825797	1816	protein_coding	clathrin	1952	2048	2028	1765	2056	1979	45.2011	50.0399	47.0564	43.5003	46.0824	43.731
ENSRNOG00000005410	478.486	509.258	527.442	825.373	752.352	849.683	-0.64926	5.99e-09	1.02e-07	Cdca7l	6	+	154655200	154699230	2566	protein_coding	cell	458	478	511	811	815	934	7.50575	8.26559	8.39133	14.1458	12.9279	14.6066
ENSRNOG00000005413	1502.32	1245.45	1569.94	860.993	790.201	827.85	0.76952	1.84e-13	6.32e-12	Creb3l1	3	-	87591105	87632647	2640	protein_coding	cAMP	1438	1169	1521	846	856	910	22.9055	19.6478	24.2768	14.3426	13.1977	13.8324
ENSRNOG00000005428	7593.1	7834.91	7926.08	6544.97	5910.81	6442.67	0.30096	3.88e-06	3.81e-05	Ctbp1	14	+	83447906	83475121	2433	protein_coding	C-terminal	7268	7354	7679	6431	6403	7082	143.087	152.765	151.485	134.754	122.014	133.05
ENSRNOG00000005429	18.8051	14.9155	21.6757	91.595	73.8505	37.2987	-1.0748	5.13e-05	0.00038598	Foxp2	4	+	41461965	41525487	1995	protein_coding	NA	18	14	21	90	80	41	0.448155	0.367791	0.523909	2.38493	1.92792	0.974122
ENSRNOG00000005434	31252.1	26508.1	25408.1	22789.9	24806.4	19797.4	0.29529	0.00069506	0.003807	Sptbn1	14	-	114188059	114356233	7323	protein_coding	spectrin,	29914	24881	24616	22393	26872	21762	171.779	150.758	141.643	136.863	149.362	119.253
ENSRNOG00000005437	329.09	314.291	311.717	477.312	504.03	617.703	-0.69204	4.88e-07	5.89e-06	Hrsp12	7	-	73422767	73436388	912	protein_coding	reactive	315	295	302	469	546	679	14.5245	14.3526	13.9533	23.0166	24.3683	29.8768
ENSRNOG00000005438	32999.9	31689.1	33822.4	21485.1	22067.5	21512.3	0.59195	2.29e-26	3.02e-24	Pcsk2	3	+	144059121	144362761	2446	protein_coding	proprotein	31587	29744	32768	21111	23905	23647	543.046	539.567	564.495	386.292	397.796	387.953
ENSRNOG00000005450	597.586	594.49	541.893	914.933	825.28	685.933	-0.45754	0.00018506	0.0011906	Lsm11	10	-	30847784	30862999	3430	protein_coding	LSM11,	572	558	525	899	894	754	7.01273	7.21843	6.44958	11.7308	10.6089	8.82138
ENSRNOG00000005464	1600.53	1467.05	1597.81	1994.74	2184.13	1799.44	-0.34707	0.00014045	0.00093503	Lgalsl	14	-	104777094	104784596	3507	protein_coding	galectin-like	1532	1377	1548	1960	2366	1978	18.37	17.4221	18.5995	25.014	27.4604	22.6334
ENSRNOG00000005468	920.407	819.288	887.672	1017.72	1090.22	1161.72	-0.30461	0.002271	0.010581	Rbm28	4	-	56166274	56204840	2824	protein_coding	RNA	881	769	860	1000	1181	1277	13.1189	12.0827	12.8322	15.8489	17.0221	18.1462
ENSRNOG00000005472	697.88	614.733	525.378	384.699	401.562	303.848	0.69707	1e-06	1.13e-05	Sp4	6	-	155047728	155108173	3459	protein_coding	Sp4	668	577	509	378	435	334	8.12103	7.40164	6.2006	4.89107	5.11878	3.87485
ENSRNOG00000005480	6370.76	6203.79	6559.48	7207.51	6917.95	7296.9	-0.16077	0.0092158	0.033734	Ybx3	4	-	228170272	228193494	1757	protein_coding	Y	6098	5823	6355	7082	7494	8021	155.038	156.212	161.9	191.639	184.419	194.604
ENSRNOG00000005492	2361.09	2281.01	2581.47	1340.34	1176.99	1350.03	0.87666	3.51e-23	3.39e-21	Hpcal1	6	+	52713426	52818871	1681	protein_coding	hippocalcin-like	2260	2141	2501	1317	1275	1484	56.5361	56.5134	62.692	35.0656	30.8724	35.4263
ENSRNOG00000005498	16157.8	18137.3	17748.3	8205.9	8012.78	8337.63	1.0682	8.11e-63	6.35e-60	Gcg	3	-	55108272	55117287	1052	protein_coding	glucagon	15466	17024	17195	8063	8680	9165	618.226	718.04	688.736	343.039	335.84	349.604
ENSRNOG00000005504	829.516	696.768	690.526	460.011	564.034	510.356	0.50078	4.83e-05	0.00036502	Pkp4	3	+	50393961	50530402	3573	protein_coding	plakophilin	794	654	669	452	611	561	9.51529	8.26984	8.03358	5.76525	7.08738	6.41562
ENSRNOG00000005509	30.2972	33.0272	33.0297	67.1697	68.3118	65.5002	-0.72643	0.0036355	0.015687	Pak7	3	-	135530902	135841101	4040	protein_coding	p21	29	31	32	66	74	72	0.301857	0.340473	0.333761	0.731182	0.745553	0.715172
ENSRNOG00000005512	4214.44	5074.47	5294.03	3421.58	3223.58	4346.67	0.39192	0.00016466	0.001077	Ndufa4	4	-	38070978	38078251	890	protein_coding	NDUFA4,	4034	4763	5129	3362	3492	4778	190.604	237.462	242.834	169.072	159.703	215.435
ENSRNOG00000005515	2018.42	2000.81	1979.71	2403.86	2346.6	2335.26	-0.23564	0.0012326	0.0062995	Rhbdl3	10	+	67333796	67387701	3750	protein_coding	rhomboid	1932	1878	1918	2362	2542	2567	21.6651	22.2212	21.5518	28.1911	27.5913	27.4697
ENSRNOG00000005531	107.607	66.0544	63.995	199.474	156.009	140.098	-0.83646	0.00013501	0.00090289	Tyro3	3	+	118146800	118165787	3701	protein_coding	NA	103	62	62	196	169	154	1.17032	0.743319	0.705893	2.37028	1.85864	1.66979
ENSRNOG00000005535	149.396	112.932	134.183	226.952	246.476	226.522	-0.71737	5.56e-05	0.00041388	Ikzf4	7	-	3033150	3047553	2040	protein_coding	IKAROS	143	106	130	223	267	249	2.94775	2.30557	2.68522	4.89258	5.32733	4.89811
ENSRNOG00000005542	2.08946	4.26158	0	23.4076	43.3872	20.0139	-1.0475	4.25e-05	0.00032548	Apob	6	+	42956324	43004541	14422	protein_coding	apolipoprotein	2	4	0	23	47	22	0.00604324	0.0127531	0	0.0739682	0.137461	0.0634361
ENSRNOG00000005548	942.347	1115.47	986.761	793.824	768.969	739.606	0.38776	0.00018075	0.0011674	RGD1305110	14	-	105141275	105211491	2380	protein_coding	NA	902	1047	956	780	833	813	15.9373	19.5197	16.9257	14.6683	14.2461	13.708
ENSRNOG00000005573	69.9969	12.7847	19.6114	7.12406	12.0007	9.09725	0.68278	0.0091411	0.033528	Ntn4	7	+	34599083	34705852	1936	protein_coding	netrin	67	12	19	7	13	10	1.45531	0.275029	0.413537	0.161829	0.273317	0.207278
ENSRNOG00000005574	11.492	15.9809	6.19306	51.9038	24.0014	25.4723	-0.69086	0.0099248	0.035923	Adamts8	8	+	32044798	32063464	2718	protein_coding	ADAM	11	15	6	51	26	28	0.170188	0.244875	0.0930182	0.839815	0.389361	0.413397
ENSRNOG00000005585	1087.56	1098.42	1051.79	1443.13	1376.39	1390.06	-0.36852	2.06e-05	0.00017047	Strn3	6	-	81940488	82026817	4153	protein_coding	NA	1041	1031	1019	1418	1491	1528	10.8706	11.36	10.6625	15.76	15.0704	15.2265
ENSRNOG00000005592	940.257	750.038	792.712	513.95	462.489	350.244	0.8408	1.37e-09	2.58e-08	Brinp2	13	-	80863780	80964493	4129	protein_coding	BMP/retinoic	900	704	768	505	501	385	10.2844	8.48843	8.79386	6.14195	5.54138	4.19829
ENSRNOG00000005596	774.145	709.553	642.014	571.96	450.488	465.779	0.48497	0.00013398	0.00089721	Gdpd1	10	+	75724331	75767811	1409	protein_coding	NA	741	666	622	562	488	512	22.1153	20.9733	18.6014	17.8521	14.0973	14.582
ENSRNOG00000005600	125.368	89.4931	66.0593	63.0988	35.079	28.2015	0.76689	0.0025669	0.011733	Nr4a2	3	-	48183787	48189254	2566	protein_coding	nuclear	120	84	64	62	38	31	1.96657	1.45253	1.05097	1.08143	0.602775	0.484802
ENSRNOG00000005601	550.573	579.575	591.437	361.291	483.721	421.203	0.41417	0.0016009	0.0078734	Pex13	14	-	105229694	105246870	1212	protein_coding	NA	527	544	573	355	524	463	18.2849	19.9159	19.9213	13.1096	17.5977	15.3298
ENSRNOG00000005602	1257.86	1125.06	1354.22	1774.91	1944.12	1741.21	-0.52989	1.52e-08	2.43e-07	Mthfd1	6	+	108694405	108761891	3333	protein_coding	methylenetetrahydrofolate	1204	1056	1312	1744	2106	1914	15.1906	14.0583	16.5869	23.4193	25.7188	23.0444
ENSRNOG00000005609	3848.79	4047.43	3928.46	2662.36	3077.72	2933.86	0.43788	5.5e-09	9.44e-08	Neurod1	3	-	72974863	72978179	1834	protein_coding	neuronal	3684	3799	3806	2616	3334	3225	84.4706	91.9121	87.4452	63.8412	73.9936	70.565
ENSRNOG00000005615	1643.36	1627.92	1904.37	1083.87	1449.32	1310	0.41101	0.00013696	0.00091433	Gadd45a	4	-	162568471	162570782	1222	protein_coding	growth	1573	1528	1845	1065	1570	1440	54.1306	55.4824	63.6197	39.0069	52.2946	47.2879
ENSRNOG00000005619	187.007	194.967	204.371	317.529	414.486	396.64	-0.85763	4.25e-08	6.34e-07	RGD1310262	19	-	36108972	36110933	1036	protein_coding	MISP	179	183	198	312	449	436	7.26571	7.8378	8.05326	13.479	17.6407	16.8883
ENSRNOG00000005620	260.138	256.76	337.522	473.241	383.1	426.661	-0.53535	0.00038633	0.0022913	Lcp2	10	+	18875179	18921942	3382	protein_coding	lymphocyte	249	241	327	465	415	469	3.09607	3.16189	4.07418	6.15378	4.99462	5.56491
ENSRNOG00000005624	2246.17	1843.13	1702.06	1458.4	1677.33	1415.53	0.33354	0.0016372	0.008022	Zfx	X	-	63750387	63797171	7160	protein_coding	zinc	2150	1730	1649	1433	1817	1556	35.1659	29.857	27.0262	24.9464	28.7661	24.2866
ENSRNOG00000005625	150.441	118.259	154.827	182.172	250.169	252.904	-0.59737	0.0014191	0.0071178	Zc4h2	X	-	68162938	68183409	2145	protein_coding	NA	144	111	150	179	271	278	2.82306	2.29614	2.94666	3.73498	5.14245	5.20088
ENSRNOG00000005639	284.167	261.022	237.401	159.782	167.087	138.278	0.66707	8.45e-05	0.00059795	Ar	X	+	68533662	68705957	4164	protein_coding	androgen	272	245	230	157	181	152	2.7469	2.61071	2.32747	1.68753	1.76928	1.46485
ENSRNOG00000005667	2163.64	2023.18	2034.42	1265.03	1293.31	1253.6	0.69058	8.76e-18	5.05e-16	Astn1	13	+	80970540	81285187	7337	processed_transcript	astrotactin	2071	1899	1971	1243	1401	1378	24.1915	23.4059	23.0702	15.4537	15.8403	15.3605
ENSRNOG00000005669	171.336	200.294	164.116	228.988	266.785	262.91	-0.44849	0.0074245	0.028334	Car8	5	-	26010376	26106856	1401	protein_coding	carbonic	164	188	159	225	289	289	4.92256	5.95419	4.78217	7.18799	8.3963	8.27787
ENSRNOG00000005673	43.8787	41.5504	31.9975	63.0988	96.9288	75.5072	-0.70035	0.0046389	0.019258	Runx1t1	5	+	32018815	32131170	3364	protein_coding	RUNX1	42	39	31	62	105	83	0.525023	0.514412	0.388304	0.824895	1.27046	0.990105
ENSRNOG00000005686	1470.98	1530.97	1496.66	1895	1765.95	1841.28	-0.28381	0.00040437	0.0023812	Suclg2	4	-	192061201	192333899	2219	protein_coding	succinate-CoA	1408	1437	1450	1862	1913	2024	26.6827	28.7344	27.5345	37.5565	35.0902	36.6026
ENSRNOG00000005689	1115.77	1137.84	1268.55	937.322	932.363	1076.2	0.24817	0.013742	0.046738	Yeats4	7	-	60289460	60296600	1185	protein_coding	YEATS	1068	1068	1229	921	1010	1183	37.8999	39.9904	43.7019	34.786	34.6921	40.0613
ENSRNOG00000005708	178.649	135.305	170.309	243.236	241.861	201.049	-0.43949	0.01336	0.045638	Mmp16	5	+	36239487	36479703	3526	protein_coding	matrix	171	127	165	239	262	221	2.03938	1.59817	1.97182	3.03374	3.02445	2.51518
ENSRNOG00000005715	1195.17	1054.74	1069.34	865.064	884.36	876.975	0.32646	0.00073749	0.0039982	Lgr4	3	+	107652228	107752743	3499	protein_coding	leucine-rich	1144	990	1036	850	958	964	13.7489	12.5543	12.4762	10.8727	11.1442	11.0559
ENSRNOG00000005729	13.5815	1.06539	8.25741	38.6735	35.079	50.9446	-1.0007	0.00018137	0.0011704	Palm3	19	+	36120472	36128572	2202	protein_coding	paralemmin	13	1	8	38	38	56	0.248262	0.0201505	0.153087	0.772377	0.702416	1.02054
ENSRNOG00000005733	3051.66	2920.25	2897.32	3764.56	3672.22	3184.04	-0.25401	0.0014103	0.0070763	Cpsf2	6	+	135081852	135109466	4892	protein_coding	cleavage	2921	2741	2807	3699	3978	3500	25.109	24.8614	24.1781	33.8424	33.0984	28.7105
ENSRNOG00000005736	3675.36	3417.78	3632.23	4129.92	4007.32	3957.3	-0.17042	0.011761	0.041283	Eif1ax	X	+	37884994	37900391	3115	protein_coding	eukaryotic	3518	3208	3519	4058	4341	4350	47.4923	45.6961	47.6023	58.3065	56.7231	56.039
ENSRNOG00000005739	6477.33	5729.69	5803.93	4210.32	4697.82	3783.55	0.49243	4.63e-09	8.03e-08	Asap1	7	-	91673052	91955738	3435	protein_coding	NA	6200	5378	5623	4137	5089	4159	77.8273	71.2326	70.7277	55.2718	61.8324	49.8199
ENSRNOG00000005749	491.023	435.746	403.581	593.332	644.346	633.169	-0.46544	0.00014166	0.00094233	Foxred2	7	-	119167570	119179999	1998	protein_coding	FAD-dependent	470	409	391	583	698	696	9.89208	9.08303	8.24608	13.0598	14.2196	13.9789
ENSRNOG00000005753	715.64	642.433	563.568	859.976	824.357	799.648	-0.35281	0.0019641	0.0093654	Alg13	X	+	114015089	114073210	5388	protein_coding	ALG13,	685	603	546	845	893	879	14.0927	13.09	11.2558	18.5029	17.7827	17.2571
ENSRNOG00000005767	408.489	499.67	442.804	267.661	343.405	319.313	0.4953	0.00057912	0.0032509	Tulp3	4	-	226844164	226883755	1466	protein_coding	tubby-like	391	469	429	263	372	351	17.3077	21.9054	19.0283	12.3907	15.9385	14.8266
ENSRNOG00000005792	31.3419	25.5695	21.6757	59.0279	39.6947	72.778	-0.68975	0.0084909	0.031648	Ankef1	3	+	135984715	136021352	3100	protein_coding	ankyrin	30	24	21	58	43	80	0.406953	0.34352	0.285446	0.837393	0.564592	1.03559
ENSRNOG00000005796	15259.3	14410.5	15308.2	9728.41	10122.1	10056.1	0.58167	3.33e-23	3.24e-21	Ctnna1	18	+	27633009	27766063	3613	protein_coding	catenin	14606	13526	14831	9559	10965	11054	170	166.113	172.969	118.415	123.529	122.775
ENSRNOG00000005802	2539.74	2107.35	1774.31	3548.8	3200.5	3047.58	-0.58465	3.71e-08	5.55e-07	Usp24	5	+	129744412	129876157	8651	protein_coding	ubiquitin	2431	1978	1719	3487	3467	3350	11.8169	10.1452	8.3729	18.0405	16.3123	15.5395
ENSRNOG00000005806	40.7445	21.3079	16.5148	78.3646	38.7715	58.2224	-0.66286	0.012774	0.044039	Oxtr	4	-	207703615	207716373	1218	protein_coding	oxytocin	39	20	16	77	42	64	1.34649	0.728594	0.553527	2.82948	1.40356	2.10859
ENSRNOG00000005807	13.5815	37.2888	35.094	84.471	70.158	105.528	-1.0181	8.03e-05	0.00057188	Ptpn7	13	+	57010236	57022149	2032	protein_coding	protein	13	35	34	83	76	116	0.269032	0.76427	0.705053	1.82817	1.52236	2.29083
ENSRNOG00000005818	4036.84	3977.12	3646.68	3130.51	3100.8	2884.74	0.34852	2.14e-06	2.23e-05	RGD1563349	4	-	21496030	21689226	5738	protein_coding	similar	3864	3733	3533	3076	3359	3171	28.3179	28.8669	25.9447	23.9932	23.8275	22.1766
ENSRNOG00000005823	1599.48	1301.91	1230.35	2234.92	2224.75	1955.91	-0.61093	2.33e-09	4.24e-08	Utp20	7	-	29399170	29479994	8731	protein_coding	UTP20	1531	1222	1192	2196	2410	2150	7.37388	6.21026	5.75279	11.2572	11.2352	9.88174
ENSRNOG00000005836	54.326	37.2888	38.1905	2.03545	2.7694	9.09725	1.3011	1.22e-06	1.34e-05	Fam49a	6	+	50682248	50788037	1355	protein_coding	NA	52	35	37	2	3	10	1.6138	1.14612	1.15061	0.0660623	0.0901177	0.296156
ENSRNOG00000005840	1367.55	1428.69	1596.78	1070.64	877.898	1084.39	0.5138	9.21e-07	1.05e-05	Cacfd1	3	+	10920444	10928043	516	protein_coding	calcium	1309	1341	1547	1052	951	1192	106.678	115.314	126.33	91.2492	75.0169	92.7013
ENSRNOG00000005841	3062.1	2817.97	2757.98	2123.99	2252.44	2359.83	0.35073	7.79e-06	7.13e-05	Erp44	5	-	68454074	68548279	2655	protein_coding	endoplasmic	2931	2645	2672	2087	2440	2594	46.4233	44.2042	42.4071	35.182	37.407	39.2071
ENSRNOG00000005850	2191.84	2050.88	2111.83	2516.83	2661.39	2509.02	-0.26932	0.00031032	0.0018932	Gdap1	5	-	1323590	1342573	3902	protein_coding	ganglioside-induced	2098	1925	2046	2473	2883	2758	22.6101	21.89	22.0945	28.3661	30.0736	28.3639
ENSRNOG00000005851	3749.54	3407.13	3341.16	2648.11	2806.32	2654.58	0.3651	1.05e-06	1.18e-05	Tmf1	4	-	194025430	194047939	3433	protein_coding	NA	3589	3198	3237	2602	3040	2918	43.9627	41.334	39.7315	33.9232	36.0436	34.1091
ENSRNOG00000005865	1530.53	1354.12	1425.44	1881.77	1861.96	1772.14	-0.3467	4.08e-05	0.0003138	Ssfa2	3	+	73152918	73190192	5206	protein_coding	ITPR	1465	1271	1381	1849	2017	1948	11.8336	10.8329	11.1778	15.8963	15.7699	15.0156
ENSRNOG00000005877	6087.64	5613.56	5580.98	7359.15	7437.67	6637.35	-0.30516	1.47e-05	0.00012629	Lrpprc	6	-	7919929	8001949	4309	protein_coding	leucine-rich	5827	5269	5407	7231	8057	7296	56.8661	54.2568	52.8745	75.1078	76.1071	67.9466
ENSRNOG00000005900	3084.04	2798.79	3016.02	2422.18	2277.37	2561.79	0.28712	0.00023228	0.0014585	Slc2a6	3	-	10930061	10936876	2126	protein_coding	solute	2952	2627	2922	2380	2467	2816	58.39	54.8276	57.914	50.1045	47.2317	53.1531
ENSRNOG00000005903	4831.88	4671.75	5078.31	6109.39	6076.05	6150.65	-0.32577	3.26e-07	4.09e-06	St14	8	-	32266159	32305925	3156	protein_coding	suppression	4625	4385	4920	6003	6582	6761	61.6254	61.6503	65.6893	85.1323	84.8885	85.9673
ENSRNOG00000005905	77.31	94.8201	86.7028	130.268	145.855	122.813	-0.51203	0.013333	0.045587	Pde4b	5	+	125536302	126001150	2938	protein_coding	phosphodiesterase	74	89	84	128	158	135	1.37327	1.74274	1.56202	2.52821	2.83808	2.39074
ENSRNOG00000005908	1962	2108.42	1915.72	1742.34	1720.72	1753.04	0.19419	0.014153	0.047942	Dmtf1	4	+	21793677	21834126	3533	protein_coding	cyclin	1878	1979	1856	1712	1864	1927	23.0377	25.6158	22.8141	22.3525	22.1326	22.558
ENSRNOG00000005918	72.0864	83.1008	102.185	42.7443	47.0797	45.4862	0.67773	0.0045186	0.018869	RGD1563941	8	+	51422579	51422993	415	protein_coding	similar	69	78	99	42	51	50	6.99175	8.33968	10.052	4.52964	5.00208	4.83483
ENSRNOG00000005924	7035.21	7287.3	7982.85	6299.7	6253.29	6820.21	0.19975	0.0045906	0.019126	Dstn	3	+	144462864	144489654	1686	protein_coding	destrin,	6734	6840	7734	6190	6774	7497	167.958	180.012	193.292	164.322	163.537	178.439
ENSRNOG00000005929	1571.27	1589.57	1444.02	1897.03	1713.33	2061.44	-0.2919	0.0013588	0.0068549	Them6	7	+	115861665	115864842	1542	protein_coding	thioesterase	1504	1492	1399	1864	1856	2266	41.0156	42.9326	38.2296	54.1034	48.9916	58.9705
ENSRNOG00000005930	74.1758	87.3623	104.25	107.879	174.472	173.757	-0.62048	0.0043264	0.018189	Nnmt	8	-	51518448	51531215	1043	protein_coding	nicotinamide	71	82	101	106	189	191	2.86259	3.48845	4.08041	4.54867	7.37574	7.34866
ENSRNOG00000005960	1014.43	1050.48	979.536	687.98	728.351	689.571	0.51312	1.9e-07	2.51e-06	RGD1311744	8	-	43303075	43322826	2701	protein_coding	similar	971	986	949	676	789	758	16.0315	17.1771	15.7001	11.879	12.6089	11.9426
ENSRNOG00000005975	3002.55	3001.22	3267.87	3312.69	3618.68	4159.26	-0.25179	0.0037016	0.015927	Rpl30	7	-	73381072	73383965	464	protein_coding	ribosomal	2874	2817	3166	3255	3920	4572	260.468	269.384	287.514	313.976	343.872	395.41
ENSRNOG00000005982	357.298	426.158	426.289	489.525	531.724	604.967	-0.39958	0.002698	0.012216	C1d	14	-	100111604	100123763	3129	protein_coding	C1D	342	400	413	481	576	665	4.59627	5.67227	5.56174	6.88022	7.49282	8.52855
ENSRNOG00000005985	1376.95	1144.23	1184.94	996.35	938.825	937.926	0.3545	0.00039136	0.0023147	Kcnma1	15	+	339099	1012524	3836	protein_coding	potassium	1318	1074	1148	979	1017	1031	15.164	13.0383	13.2349	11.9883	11.3256	11.3196
ENSRNOG00000006001	3169.71	3369.84	3119.24	2536.16	2842.32	2672.77	0.25714	0.00063687	0.0035338	Luc7l2	4	+	66101838	66165880	2647	protein_coding	LUC7-like	3034	3163	3022	2492	3079	2938	48.2	53.021	48.1068	42.1364	47.3461	44.5407
ENSRNOG00000006004	5765.87	5746.74	6258.09	4419.97	4365.49	4658.7	0.39608	4.42e-09	7.7e-08	Phc2	5	+	150620498	150668954	3773	protein_coding	polyhomeotic	5519	5394	6063	4343	4729	5121	61.5118	63.4347	67.7122	51.5188	51.0165	54.4662
ENSRNOG00000006005	257.004	324.945	350.94	511.914	477.259	464.869	-0.59151	3.27e-05	0.00025846	Pus10	14	+	105247077	105284030	1831	protein_coding	NA	246	305	340	503	517	511	5.64978	7.39119	7.82451	12.2954	11.4929	11.1993
ENSRNOG00000006028	2152.14	2330.02	2083.96	1936.73	1867.5	1854.93	0.20976	0.0081647	0.030632	Tubgcp6	7	-	129766841	129787647	6444	protein_coding	tubulin,	2060	2187	2019	1903	2023	2039	13.443	15.059	13.2022	13.2174	12.7782	12.6976
ENSRNOG00000006030	7629.66	6659.78	7250.01	4289.7	4795.67	4192.01	0.68378	2.55e-19	1.69e-17	Ptprz1	4	+	49730552	49927326	7854	protein_coding	protein	7303	6251	7024	4215	5195	4608	39.1017	35.3152	37.6843	24.0198	26.923	23.544
ENSRNOG00000006037	3933.41	4130.53	4189.61	2398.77	2485.07	2499.01	0.71865	1.93e-25	2.38e-23	Snap25	3	+	136083976	136269421	1851	protein_coding	synaptosomal-associated	3765	3877	4059	2357	2692	2747	91.4118	99.3232	98.7501	60.908	63.2638	63.6458
ENSRNOG00000006049	1397.85	1392.47	1508.01	1648.71	1810.26	1851.29	-0.29725	0.0005668	0.0031914	Rfx1	19	+	36158698	36189544	4156	protein_coding	regulatory	1338	1307	1461	1620	1961	2035	13.5383	13.9541	14.8129	17.4463	19.2057	19.6493
ENSRNOG00000006050	1411.43	1298.72	1346.99	1710.79	1599.79	1506.5	-0.24053	0.0062007	0.024453	Med19	3	+	78601276	78611797	2592	protein_coding	mediator	1351	1219	1305	1681	1733	1656	21.9182	20.8675	21.2149	29.0266	27.214	25.638
ENSRNOG00000006052	1667.39	1708.89	2003.45	3665.84	3467.28	3563.39	-0.96683	7.04e-31	1.22e-28	Sulf2	3	-	168962200	169044078	4172	protein_coding	sulfatase	1596	1604	1941	3602	3756	3917	16.0869	17.0594	19.6041	38.6422	36.6446	37.6763
ENSRNOG00000006062	983.091	913.043	1000.18	801.965	813.279	713.224	0.30335	0.0031416	0.013907	Hs1bp3	6	+	43302693	43333012	3024	protein_coding	HCLS1	941	857	969	788	881	784	13.0856	12.5748	13.5023	11.6629	11.8583	10.4038
ENSRNOG00000006068	182.828	154.482	169.277	511.914	418.179	463.05	-1.3333	9.25e-19	5.86e-17	Tmem117	7	+	135545200	136048699	1545	protein_coding	transmembrane	175	145	164	503	453	509	4.76315	4.1643	4.47282	14.5714	11.9343	13.2205
ENSRNOG00000006077	2204.38	2165.95	2231.57	2588.07	2555.23	2519.94	-0.21112	0.0031456	0.013921	Snx5	3	-	144812724	144831878	1476	protein_coding	sorting	2110	2033	2162	2543	2768	2770	76.6892	77.9663	78.7388	98.373	97.378	96.0739
ENSRNOG00000006102	456.547	499.67	489.252	265.626	314.788	313.855	0.64496	1.81e-06	1.93e-05	Pole4	4	-	178170534	178176345	1741	protein_coding	DNA	437	469	474	261	341	345	10.5552	11.953	11.4722	6.70972	7.9723	7.95206
ENSRNOG00000006119	39.6997	22.3733	21.6757	227.97	161.548	198.32	-2.1204	1.68e-20	1.28e-18	Slc7a15	6	-	43511030	43521748	2425	protein_coding	solute	38	21	21	224	175	218	0.658957	0.384247	0.3649	4.13427	2.93734	3.60748
ENSRNOG00000006126	1913.95	2061.54	2042.68	1646.68	1715.18	1703.01	0.24322	0.0019901	0.0094743	Nup88	10	-	57326777	57351383	2412	protein_coding	nucleoporin	1832	1935	1979	1618	1858	1872	31.9399	35.5964	34.5728	30.0237	31.3543	31.145
ENSRNOG00000006130	9460.03	9124.04	9619.89	7643.1	7706.3	7356.04	0.309	2.44e-07	3.14e-06	Rab5b	7	-	3077243	3095997	3258	protein_coding	RAB5B,	9055	8564	9320	7510	8348	8086	116.875	116.635	120.54	103.17	104.294	99.596
ENSRNOG00000006136	1984.99	1686.52	1674.19	1208.04	1480.7	1221.76	0.4337	2.48e-05	0.00020051	Pdpk1	10	-	13267428	13330747	1879	protein_coding	3-phosphoinositide	1900	1583	1622	1187	1604	1343	42.5218	37.3815	36.3739	28.274	34.7461	28.6819
ENSRNOG00000006143	1022.79	1077.11	968.182	647.272	708.042	705.947	0.55206	5.52e-08	8.1e-07	Ngly1	15	-	14450836	14501356	2189	protein_coding	N-glycanase	979	1011	938	636	767	776	18.8071	20.4931	18.0561	13.0039	14.2619	14.2257
ENSRNOG00000006144	232.975	227.994	238.433	128.233	134.777	181.035	0.57052	0.0014979	0.0074598	Cntn3	4	-	199262482	199546616	4126	protein_coding	contactin	223	214	231	126	146	199	2.2728	2.30137	2.35911	1.3668	1.4403	1.93545
ENSRNOG00000006148	5173.5	5098.98	5336.35	4804.67	4483.65	4620.49	0.16407	0.01112	0.039426	RGD1310352	10	+	37530138	37542768	2253	protein_coding	similar	4952	4786	5170	4721	4857	5079	92.4282	94.2571	96.6931	93.7855	87.7476	90.4641
ENSRNOG00000006178	34497	26598.6	25356.5	25389.1	25090.7	20896.4	0.26701	0.0064516	0.025229	Dync1h1	6	+	144094996	144159980	14234	protein_coding	dynein	33020	24966	24566	24947	27180	22970	98.0616	78.2327	73.1034	78.853	78.1294	65.0964
ENSRNOG00000006200	11827.4	11040.7	10299.1	7806.95	8814.99	7694.45	0.43911	3.34e-09	5.93e-08	St18	5	-	17213494	17337689	3982	protein_coding	ST18,	11321	10363	9978	7671	9549	8458	119.555	115.475	105.587	86.2211	97.6079	85.2365
ENSRNOG00000006204	14.6262	30.8964	14.4505	60.0456	65.5424	71.8683	-1.0353	8.18e-05	0.00058077	Slc30a3	6	+	36457851	36464874	1660	protein_coding	solute	14	29	14	59	71	79	0.354654	0.775162	0.355375	1.59077	1.74092	1.90976
ENSRNOG00000006209	5857.8	5969.4	6120.81	4865.73	5282.16	4917.06	0.24881	0.00013287	0.00089098	Mbd6	7	-	70745585	70751297	3977	protein_coding	methyl-CpG	5607	5603	5930	4781	5722	5405	59.2871	62.5126	62.8298	53.8054	58.5626	54.538
ENSRNOG00000006226	177.604	172.594	143.473	253.413	213.243	225.612	-0.43026	0.012976	0.044604	Cacng2	7	-	119222819	119343985	1120	protein_coding	calcium	170	162	139	249	231	248	6.38287	6.418	5.22954	9.95048	8.39503	8.88572
ENSRNOG00000006227	1060.4	935.416	956.828	778.558	725.582	687.752	0.4137	7.05e-05	0.00051189	Ifih1	3	-	55223298	55269581	3897	protein_coding	interferon	1015	878	927	765	786	756	10.9527	9.99693	10.0234	8.78606	8.20957	7.78485
ENSRNOG00000006228	13986.8	13799	13715.6	8241.52	8850.99	8274.86	0.70143	2.99e-32	5.49e-30	Pdia4	4	-	142140946	142159845	2329	protein_coding	protein	13388	12952	13288	8098	9588	9096	241.73	246.757	240.412	155.622	167.566	156.726
ENSRNOG00000006235	984.136	848.054	790.647	1152.06	1201.92	1256.33	-0.44344	1.95e-05	0.00016241	Nell2	7	-	136173239	136494641	3167	protein_coding	neural	942	796	766	1132	1302	1381	12.508	11.1524	10.1917	15.9978	16.7337	17.4987
ENSRNOG00000006238	2655.7	2718.89	2686.76	2105.67	2199.82	2047.79	0.33708	3.9e-06	3.82e-05	Traf2	3	-	2727488	2752033	2070	protein_coding	Tnf	2542	2552	2603	2069	2383	2251	51.6405	54.7032	52.9871	44.7356	46.8578	43.6379
ENSRNOG00000006247	14044.3	13138.4	13431.7	11814.7	12029.3	11122.3	0.21324	0.00049389	0.0028377	Copa	13	+	94990249	95030030	4374	protein_coding	coatomer	13443	12332	13013	11609	13031	12226	129.242	125.1	125.362	118.79	121.263	112.167
ENSRNOG00000006248	1138.76	1186.85	928.959	1256.89	1373.62	1364.59	-0.28469	0.0062739	0.024676	Trim37	10	-	75532170	75677779	3024	protein_coding	tripartite	1090	1114	900	1235	1488	1500	15.1576	16.3458	12.5409	18.2788	20.0285	19.9053
ENSRNOG00000006261	878.618	890.67	922.766	626.917	692.349	632.259	0.44622	1.51e-05	0.00012863	Papolg	14	-	108346030	108380042	3725	protein_coding	poly(A)	841	836	894	616	750	695	9.49412	9.95824	10.1129	7.40146	8.19527	7.48717
ENSRNOG00000006267	1010.25	883.212	824.709	1113.39	1261	1031.63	-0.31139	0.0045592	0.019017	Rif1	3	+	42697604	42745556	7260	protein_coding	NA	967	829	799	1094	1366	1134	5.63918	5.10108	4.66893	6.79023	7.71051	6.31069
ENSRNOG00000006285	1275.62	1192.18	1306.74	1488.93	1572.09	1386.42	-0.22973	0.010694	0.038204	Tlk2	10	+	93173881	93265759	3686	protein_coding	tousled-like	1221	1119	1266	1463	1703	1524	13.9298	13.4703	14.4725	17.7645	18.8056	16.5916
ENSRNOG00000006298	1988.12	1741.92	1621.55	1121.53	1405.01	1281.8	0.47148	5.24e-06	4.98e-05	Cpne3	5	-	38183598	38214447	1602	protein_coding	copine	1903	1635	1571	1102	1522	1409	49.953	45.2854	41.3219	30.788	38.6705	35.2945
ENSRNOG00000006305	8521.86	7935.06	8201.68	9949.26	11208.7	9711.31	-0.31853	5.4e-06	5.13e-05	Slc38a2	7	-	137716131	137728300	4612	protein_coding	solute	8157	7448	7946	9776	12142	10675	74.3749	71.6561	72.5982	94.8713	107.159	92.8833
ENSRNOG00000006326	588.183	574.248	627.563	483.418	441.257	478.515	0.33399	0.004501	0.018806	Atraid	6	-	36495621	36500202	973	protein_coding	all-trans	563	539	608	475	478	526	24.3322	24.5798	26.3304	21.8496	19.996	21.6936
ENSRNOG00000006327	815.934	778.803	806.13	1208.04	1311.77	1257.24	-0.63363	1.14e-11	3.1e-10	Rcc2	5	+	162927687	162941028	1284	protein_coding	regulator	781	731	781	1187	1421	1382	25.5783	25.2613	25.6302	41.376	45.0461	43.1919
ENSRNOG00000006328	1879.47	1592.76	1596.78	1450.25	1495.47	1270.89	0.25681	0.0085262	0.031732	Wwp1	5	-	38263540	38318839	3051	protein_coding	WW	1799	1495	1547	1425	1620	1397	24.7956	21.7421	21.3656	20.9043	21.6123	18.3744
ENSRNOG00000006329	1805.29	1699.3	1836.24	1309.81	1254.54	1120.78	0.52054	6.88e-09	1.17e-07	Peli1	14	+	106075061	106128271	2383	protein_coding	pellino	1728	1595	1779	1287	1359	1232	30.4933	29.6988	31.4571	24.1723	23.2126	20.7465
ENSRNOG00000006335	2532.43	2526.05	2629.99	2116.86	2220.13	1964.1	0.2811	0.00029725	0.0018211	Klhl9	5	+	111299137	111303302	4166	protein_coding	kelch-like	2424	2371	2548	2080	2405	2159	24.468	25.2531	25.7719	22.3464	23.4976	20.7966
ENSRNOG00000006341	212.08	287.656	289.009	192.35	142.162	149.195	0.61513	0.00068728	0.0037738	Saysd1	15	+	8756256	8761704	561	protein_coding	SAYSVFN	203	270	280	189	154	164	15.2166	21.3552	21.0311	15.0786	11.1734	11.7311
ENSRNOG00000006353	290.435	399.523	309.653	537.357	579.727	582.224	-0.71107	3.27e-07	4.09e-06	Gyltl1b	3	-	87979497	87985625	2396	protein_coding	LARGE	278	375	300	528	628	640	4.87914	6.9446	5.27595	9.86302	10.6684	10.719
ENSRNOG00000006355	722.953	748.972	592.469	414.213	592.651	572.217	0.35713	0.010941	0.038911	Akap8l	7	-	14494266	14523993	2076	protein_coding	A-kinase	692	703	574	407	642	629	14.0173	15.0256	11.6507	8.77465	12.5874	12.1586
ENSRNOG00000006368	469.084	494.343	501.638	185.225	189.242	172.848	1.3165	6.62e-21	5.3e-19	Lrrn3	6	-	70956995	70987862	3087	protein_coding	leucine	449	464	486	182	205	190	6.11638	6.66936	6.63386	2.63875	2.703	2.46988
ENSRNOG00000006369	3691.03	4047.43	3642.55	3168.17	2990.02	2989.36	0.30939	2.2e-05	0.00018038	Alg2	5	-	67707027	67711584	3023	protein_coding	ALG2,	3533	3799	3529	3113	3239	3286	49.1463	55.7614	49.1903	46.0897	43.6115	43.6203
ENSRNOG00000006380	2318.26	2438.69	2275.95	2871	2890.33	3042.12	-0.31807	1.29e-05	0.00011217	Srsf6	3	+	165502385	165507708	3513	protein_coding	serine	2219	2289	2205	2821	3131	3344	26.5622	28.9115	26.4482	35.9408	36.2771	38.1986
ENSRNOG00000006384	2385.12	2149.97	2377.1	2004.91	2011.5	1941.35	0.20988	0.0074002	0.028262	Ddx58	5	-	61054910	61080662	1794	protein_coding	DEXD/H-box	2283	2018	2303	1970	2179	2134	53.5141	49.9116	54.0926	49.1481	49.4382	47.7344
ENSRNOG00000006388	247.601	311.095	310.685	468.152	522.493	534.009	-0.75222	7.17e-08	1.03e-06	Pygl	6	-	102045139	102091169	2767	protein_coding	glycogen	237	292	301	460	566	587	3.60184	4.68248	4.58378	7.44066	8.32598	8.51311
ENSRNOG00000006391	1662.17	1532.04	1551.36	1922.48	1884.11	1741.21	-0.21955	0.0085628	0.031821	Smarcad1	4	+	160672979	160733484	4795	protein_coding	SWI/SNF-related,	1591	1438	1503	1889	2041	1914	13.953	13.3068	13.208	17.6322	17.3254	16.0182
ENSRNOG00000006392	1692.46	1646.03	1817.66	1361.71	1376.39	1459.2	0.28921	0.00063361	0.0035209	Xrcc6	7	+	123244581	123265278	2072	protein_coding	X-ray	1620	1545	1761	1338	1491	1604	34.3367	34.5533	37.4011	30.184	30.5889	32.4431
ENSRNOG00000006396	1242.18	1302.98	1378.99	2261.38	2018.89	2163.33	-0.69685	3.01e-16	1.43e-14	Sdc1	6	+	43667444	43689898	3000	protein_coding	NA	1189	1223	1336	2222	2187	2378	16.6665	18.0887	18.7651	33.1502	29.6726	31.809
ENSRNOG00000006399	617.436	575.313	597.63	444.745	443.103	456.682	0.39296	0.00071456	0.0038937	Synj2bp	6	-	113374941	113407704	1191	protein_coding	synaptojanin	591	540	579	437	480	502	20.867	20.118	20.4849	16.4222	16.4043	16.9142
ENSRNOG00000006400	3002.55	2985.23	2970.6	2543.29	2440.76	2465.35	0.26176	0.00015983	0.0010514	Tbc1d14	14	+	78978024	79077774	4902	protein_coding	TBC1	2874	2802	2878	2499	2644	2710	24.6546	25.3628	24.7391	22.8169	21.9541	22.1848
ENSRNOG00000006410	59.5496	41.5504	50.5767	14.2481	26.7708	20.9237	0.75205	0.0045761	0.019082	Akap5	6	+	108768066	108773454	2688	protein_coding	A-kinase	57	39	49	14	29	23	0.891724	0.643781	0.768127	0.23311	0.439134	0.343366
ENSRNOG00000006419	196.409	155.548	126.958	297.175	402.485	243.806	-0.83301	1.36e-05	0.00011783	Aven	3	+	110635712	110709919	1059	protein_coding	apoptosis	188	146	123	292	436	268	7.46529	6.1173	4.89413	12.341	16.7579	10.1554
ENSRNOG00000006422	760.564	616.863	458.286	4074.96	3560.52	3839.95	-2.5018	3.08e-94	1.53e-90	Kcnk16	15	+	8575512	8582655	2314	protein_coding	potassium	728	579	444	4004	3857	4221	13.2298	11.1024	8.08511	77.445	67.8445	73.2
ENSRNOG00000006426	155.665	90.5585	112.507	39.6912	56.311	32.7501	1.0663	9.52e-06	8.5e-05	Syt1	7	-	50097034	50650569	1896	protein_coding	synaptotagmin	149	85	109	39	61	36	3.30471	1.98922	2.42245	0.920639	1.30954	0.761944
ENSRNOG00000006432	1060.4	1159.15	1140.56	1344.41	1432.7	1236.32	-0.24822	0.0083286	0.031145	LOC100911093	4	+	203326023	203339605	2221	protein_coding	tRNA	1015	1088	1105	1321	1552	1359	19.2178	21.7362	20.9643	26.6206	28.4427	24.5544
ENSRNOG00000006435	5836.91	5862.86	5997.98	4959.36	4323.03	4684.17	0.33597	1.38e-06	1.51e-05	Tor1b	3	+	15151511	15157600	2987	protein_coding	torsin	5587	5503	5811	4873	4683	5149	78.6554	81.7461	81.9751	73.017	63.8142	69.1746
ENSRNOG00000006441	557.886	484.754	493.38	351.114	308.326	289.293	0.64929	1.55e-06	1.68e-05	Zbtb25	6	-	108791852	108800583	2618	protein_coding	zinc	534	455	478	345	334	318	8.57742	7.7116	7.69351	5.8981	5.19284	4.87435
ENSRNOG00000006444	4256.23	4619.55	4654.08	5757.26	5392.01	6093.34	-0.34352	1.72e-06	1.84e-05	Fkbp4	4	-	226954534	226962988	2845	protein_coding	FKBP	4074	4336	4509	5657	5841	6698	60.2177	67.6254	66.7828	88.9952	83.5667	94.4761
ENSRNOG00000006454	2106.18	2138.25	2561.86	3479.59	3257.73	3506.99	-0.57427	2.64e-11	6.75e-10	Rph3al	10	+	63905252	64016749	1400	protein_coding	NA	2016	2007	2482	3419	3529	3855	60.5547	63.6095	74.7034	109.303	102.601	110.498
ENSRNOG00000006462	1800.07	1713.15	1530.72	2112.79	2008.73	2111.47	-0.29755	0.00048069	0.0027736	Ero1l	15	-	23583076	23620342	4120	protein_coding	endoplasmic	1723	1608	1483	2076	2176	2321	17.5862	17.3178	15.1674	22.5524	21.4976	22.6067
ENSRNOG00000006469	540.125	511.389	579.051	753.115	706.196	581.314	-0.30455	0.014419	0.048574	Cdk2	7	-	3097654	3105134	2193	protein_coding	cyclin	517	480	561	740	765	639	9.91373	9.71192	10.7793	15.1027	14.1988	11.6929
ENSRNOG00000006470	63.7285	77.7738	72.2524	210.669	161.548	180.126	-1.1335	2.25e-08	3.49e-07	Camk1g	13	-	116631306	116654952	2375	protein_coding	calcium/calmodulin-dependent	61	73	70	207	175	198	1.18593	1.49751	1.36367	4.28328	3.29314	3.6734
ENSRNOG00000006479	942.347	934.351	663.69	1179.54	1190.84	1132.61	-0.43917	0.0002732	0.001689	Lama5	3	+	181517512	181565641	11307	protein_coding	NA	902	877	643	1159	1290	1245	3.35463	3.44156	2.39624	4.58774	4.64377	4.41856
ENSRNOG00000006513	516.097	583.836	566.665	439.656	480.029	369.348	0.34734	0.0082015	0.030739	LOC497934	10	+	55385181	55387034	1854	protein_coding	BLOC-1	494	548	549	432	520	406	11.2048	13.1152	12.4775	10.4289	11.4162	8.7877
ENSRNOG00000006514	3731.78	3449.75	3687.97	2487.31	2866.32	2733.72	0.41735	6.45e-08	9.34e-07	Vezt	7	-	34946146	35009764	2879	protein_coding	vezatin,	3572	3238	3573	2444	3105	3005	52.1741	49.9043	52.2947	37.9946	43.8983	41.8853
ENSRNOG00000006523	1783.35	1681.19	1620.52	2206.42	2005.97	1888.59	-0.25545	0.0031919	0.014092	Atl2	6	+	2548708	2590119	2831	protein_coding	atlastin	1707	1578	1570	2168	2173	2076	25.3559	24.7326	23.3682	34.2754	31.2427	29.427
ENSRNOG00000006526	230.885	156.613	174.438	366.38	329.558	295.661	-0.72622	2e-05	0.00016588	Sema3c	4	-	14293372	14464552	4766	protein_coding	semaphorin	221	147	169	360	357	325	1.94995	1.36857	1.49417	3.38074	3.04889	2.73646
ENSRNOG00000006532	11117	12000.6	12073.4	7434.46	7193.04	8070.17	0.62258	2.33e-20	1.75e-18	H3f3b	10	+	103709482	103711708	1655	protein_coding	H3	10641	11264	11697	7305	7792	8871	270.377	301.993	297.812	197.554	191.637	215.097
ENSRNOG00000006542	10984.3	11845.1	13687.7	9316.23	9021.77	10694.7	0.32238	0.00015335	0.0010124	Atp6v0c	10	-	13352992	13358042	1157	protein_coding	ATPase	10514	11118	13261	9154	9773	11756	382.138	426.379	482.958	354.112	343.813	407.742
ENSRNOG00000006548	831.605	734.057	830.902	1058.43	1139.14	1093.49	-0.44151	8.74e-06	7.89e-05	Mrc2	10	+	93278918	93339315	4443	protein_coding	mannose	796	689	805	1040	1234	1202	7.53393	6.88091	7.63459	10.4766	11.3049	10.8564
ENSRNOG00000006551	1057.27	1131.45	1085.85	879.312	924.055	878.794	0.27879	0.0028982	0.012988	Dcaf15	19	-	36189603	36197003	2225	protein_coding	DDB1	1012	1062	1052	864	1001	966	19.1265	21.1786	19.9229	17.3799	18.3118	17.4223
ENSRNOG00000006556	961.152	1067.53	1098.24	1421.76	1199.15	1215.39	-0.28364	0.005074	0.020752	Slc5a6	6	+	36500814	36512084	3064	protein_coding	NA	920	1002	1064	1397	1299	1336	12.6265	14.5105	14.6325	20.4066	17.2563	17.4975
ENSRNOG00000006565	634.151	567.855	562.536	1444.15	1133.61	1079.84	-0.99619	8.48e-17	4.35e-15	Fstl4	10	+	37877767	38313673	2811	protein_coding	follistatin-like	607	533	545	1419	1228	1187	9.08057	8.41335	8.16962	22.5935	17.7814	16.9453
ENSRNOG00000006570	2635.85	2827.56	2664.05	1992.7	2132.43	1778.51	0.44966	1e-07	1.41e-06	Plekhg3	6	+	109036102	109053184	4119	protein_coding	pleckstrin	2523	2654	2581	1958	2310	1955	26.3202	29.214	26.98	21.7402	23.3253	19.4623
ENSRNOG00000006589	1608.88	1520.32	1545.17	2143.32	2356.76	2841.98	-0.6291	1.88e-10	4.09e-09	Mif	20	+	15885248	15886113	552	protein_coding	macrophage	1540	1427	1497	2106	2553	3124	117.319	114.706	114.274	170.758	188.252	227.107
ENSRNOG00000006595	62.6838	26.6349	27.8688	187.261	116.315	122.813	-1.2894	1.86e-07	2.46e-06	Htr3a	8	-	51803897	51816207	2002	protein_coding	5-hydroxytryptamine	60	25	27	184	126	135	1.2603	0.554088	0.568285	4.11355	2.56174	2.70601
ENSRNOG00000006609	8707.83	7680.43	7635.01	6840.11	7373.05	6378.08	0.21792	0.0040757	0.017316	Psme4	14	+	114823668	114926542	7301	protein_coding	NA	8335	7209	7397	6721	7987	7011	48.0074	43.8122	42.6913	41.2016	44.5276	38.5351
ENSRNOG00000006614	567.288	443.204	454.158	748.026	706.196	613.155	-0.46599	0.00032849	0.0019922	Rfx7	8	-	73807892	73927996	7998	protein_coding	NA	543	416	440	735	765	674	2.85498	2.30789	2.31813	4.1131	3.89321	3.38172
ENSRNOG00000006632	1523.22	1506.47	1242.74	1105.25	1217.61	1214.48	0.26218	0.0089052	0.032872	Rps6ka3	X	+	37777188	37876841	3067	protein_coding	ribosomal	1458	1414	1204	1086	1319	1335	19.9907	20.4568	16.5417	15.8482	17.5049	17.4673
ENSRNOG00000006636	676.985	707.422	650.271	817.231	808.663	847.864	-0.27142	0.0083469	0.031205	Otud6b	5	-	33018928	33034090	1323	protein_coding	OTU	648	664	630	803	876	932	20.5968	22.2695	20.0654	27.1656	26.9508	28.2693
ENSRNOG00000006670	449.234	474.1	438.675	218.81	279.709	278.376	0.74612	2.02e-07	2.65e-06	Rai2	X	-	35074629	35135655	2564	protein_coding	retinoic	430	445	425	215	303	306	7.05238	7.70096	6.98453	3.75304	4.81008	4.7892
ENSRNOG00000006682	18.8051	29.831	30.9653	85.4887	66.4655	37.2987	-0.7452	0.004725	0.01955	Nav3	7	-	52215845	52510816	5076	protein_coding	NA	18	28	30	84	72	41	0.14912	0.244759	0.249038	0.740663	0.57735	0.324132
ENSRNOG00000006684	534.902	475.166	575.955	687.98	666.501	627.71	-0.30488	0.0098429	0.03567	Zfp317	8	+	19964735	19983504	3412	protein_coding	zinc	512	446	558	676	722	690	6.31024	5.80001	6.89115	8.86749	8.61304	8.1152
ENSRNOG00000006694	97.1599	83.1008	91.8637	184.208	204.012	158.292	-0.8464	1.63e-05	0.00013872	Cav1	4	+	45203434	45236460	2507	protein_coding	NA	93	78	89	181	221	174	1.55996	1.38052	1.4959	3.23137	3.58811	2.78518
ENSRNOG00000006698	13.5815	10.6539	14.4505	36.638	31.3865	37.2987	-0.72785	0.0068915	0.026641	Rab33a	X	+	135420269	135431674	995	protein_coding	RAB33A,	13	10	14	36	34	41	0.549421	0.445943	0.592886	1.61936	1.39086	1.65356
ENSRNOG00000006701	5270.66	4187	4063.68	3614.95	3765.45	3295.93	0.33017	0.00044265	0.0025792	Fgd6	7	+	35009998	35131012	4732	protein_coding	NA	5045	3930	3937	3552	4079	3623	44.8334	36.8511	35.058	33.5963	35.0863	30.7244
ENSRNOG00000006719	166.112	150.221	102.185	232.041	228.937	201.959	-0.56653	0.0029192	0.013062	Zfp618	5	+	83013558	83084797	3113	protein_coding	zinc	159	141	99	228	248	222	3.07696	2.87914	1.91974	4.69611	4.64537	4.0997
ENSRNOG00000006729	4.17892	6.39237	0	21.3722	18.4626	26.382	-0.73579	0.0032205	0.014201	Slc24a4	6	+	135252727	135364932	2177	protein_coding	solute	4	6	0	21	20	29	0.0772657	0.122291	0	0.431741	0.373938	0.534563
ENSRNOG00000006747	2199.16	2237.33	2381.23	1956.06	1978.27	1964.1	0.20477	0.0068214	0.026413	Cc2d1a	19	-	36224013	36239011	3364	protein_coding	coiled-coil	2105	2100	2307	1922	2143	2159	26.8484	28.262	29.4846	26.0914	26.4564	26.278
ENSRNOG00000006753	131.636	139.567	145.537	291.069	223.398	228.341	-0.72958	3.85e-05	0.0002984	Tgm3	3	-	127438622	127474675	2607	protein_coding	transglutaminase	126	131	141	286	242	251	2.03243	2.22963	2.279	4.91007	3.77835	3.8636
ENSRNOG00000006756	21214.3	20420.4	22193.9	16114.6	16309	16458.7	0.3804	4.88e-11	1.18e-09	Maged1	X	-	64712951	64719623	3342	protein_coding	MAGE	20306	19167	21502	15834	17667	18092	691.981	689.194	734.226	574.299	582.741	588.343
ENSRNOG00000006766	908.915	984.424	1008.44	1359.68	1348.7	1297.27	-0.45124	7.53e-07	8.66e-06	Laptm4b	7	+	73094975	73138156	1724	protein_coding	lysosomal	870	924	977	1336	1461	1426	21.2211	23.7814	23.8794	34.6842	34.4938	33.1926
ENSRNOG00000006770	10988.5	9657.8	10206.2	7257.38	8923.92	8294.87	0.3264	4.32e-05	0.00033017	Brd4	7	-	14378187	14457537	7037	protein_coding	bromodomain	10518	9065	9888	7131	9667	9118	62.8537	57.1588	59.2089	45.3551	55.9155	51.9961
ENSRNOG00000006777	519.231	625.386	531.571	278.856	229.86	336.598	0.9045	1.34e-09	2.54e-08	Mboat2	6	+	60881777	61003918	2838	protein_coding	NA	497	587	515	274	249	370	7.36426	9.17758	7.64647	4.32117	3.57121	5.23177
ENSRNOG00000006787	2278.56	2251.18	2159.31	3912.13	3450.67	3715.32	-0.71314	3.29e-21	2.72e-19	Dhcr24	5	+	130011403	130034921	1613	protein_coding	24-dehydrocholesterol	2181	2113	2092	3844	3738	4084	56.8599	58.1257	54.6504	106.663	94.3264	101.604
ENSRNOG00000006789	2437.36	2386.48	2800.3	1390.21	1787.18	1805.8	0.58986	9.19e-09	1.52e-07	Ddit3	7	+	70754398	70759220	861	protein_coding	DNA-damage	2333	2240	2713	1366	1936	1985	113.945	115.438	132.774	71.0085	91.523	92.5159
ENSRNOG00000006803	4776.51	4732.48	4484.81	4287.66	4203.02	3804.47	0.18349	0.010332	0.037137	Dnajc10	3	+	74098922	74138865	4141	protein_coding	DnaJ	4572	4442	4345	4213	4553	4182	46.4287	47.5966	44.2131	45.5354	44.7528	40.5264
ENSRNOG00000006807	0	3.19618	3.09653	15.2658	11.0776	20.0139	-0.61719	0.0083997	0.031387	Aldob	5	-	69297012	69313010	1765	protein_coding	aldolase,	0	3	3	15	12	22	0	0.0754187	0.0716214	0.380373	0.276735	0.500192
ENSRNOG00000006813	1524.26	1264.62	1409.95	2288.86	1897.04	1953.18	-0.52874	7.17e-08	1.03e-06	Sumf1	4	-	204606895	204688360	2478	protein_coding	sulfatase	1459	1187	1366	2249	2055	2147	24.7593	21.2546	23.2282	40.621	33.755	34.7688
ENSRNOG00000006822	733.401	620.059	467.576	809.089	930.517	691.391	-0.38419	0.007991	0.030086	Cep290	7	+	40256312	40344956	8248	protein_coding	NA	702	582	453	795	1008	760	3.5791	3.13096	2.31428	4.31401	4.97439	3.69764
ENSRNOG00000006824	13291.1	13767	16073.1	6322.09	6705.63	6714.68	1.1048	2.21e-48	1.03e-45	Hdac11	4	-	187747332	187764590	2511	protein_coding	histone	12722	12922	15572	6212	7264	7381	213.056	228.342	261.315	110.725	117.749	117.958
ENSRNOG00000006828	306.106	263.152	233.272	445.762	453.258	393.001	-0.6314	1.69e-05	0.00014234	Baz1a	6	-	85333776	85413029	5301	protein_coding	bromodomain	293	247	226	438	491	432	2.32431	2.06748	1.79646	3.6981	3.77009	3.27028
ENSRNOG00000006841	150.441	143.828	135.215	320.583	356.329	268.369	-1.012	2.06e-09	3.76e-08	Ano4	7	-	29593754	29804859	3615	protein_coding	anoctamin	144	135	131	315	386	295	1.67509	1.65702	1.52697	3.9	4.34617	3.27471
ENSRNOG00000006850	377.148	290.853	330.297	494.613	663.732	572.217	-0.73305	3.3e-07	4.13e-06	Ovol2	3	-	144867735	144895808	1232	protein_coding	ovo-like	361	273	320	486	719	629	12.322	9.83229	10.9447	17.6558	23.7545	20.488
ENSRNOG00000006857	82.5337	86.2969	77.4133	50.8861	40.6178	49.1251	0.59591	0.011969	0.041936	Ndnf	4	+	161341072	161348902	1707	protein_coding	-	79	81	75	50	44	54	1.94616	2.10549	1.85137	1.31099	1.04917	1.26946
ENSRNOG00000006859	2573.17	2501.55	2427.68	4320.23	3761.76	4081.03	-0.68296	1.49e-19	1.02e-17	Insig1	4	+	337380	345601	2428	protein_coding	insulin	2463	2348	2352	4245	4075	4486	42.658	42.9094	40.8183	78.2514	68.3136	74.1429
ENSRNOG00000006865	4445.33	4905.08	4819.23	3244.5	3036.18	3293.2	0.55548	8.91e-15	3.58e-13	Laptm4a	6	+	43822827	43841070	1695	protein_coding	lysosomal	4255	4604	4669	3188	3289	3620	105.564	120.523	116.07	84.1805	78.9809	85.7034
ENSRNOG00000006877	1422.92	1307.24	1275.77	954.624	747.737	802.377	0.65065	1.06e-09	2.04e-08	Efnb1	X	+	69764314	69777125	3263	protein_coding	ephrin	1362	1227	1236	938	810	882	17.5527	16.6852	15.9613	12.8662	10.1041	10.847
ENSRNOG00000006889	1017.57	1190.05	890.768	3487.74	3326.04	3797.19	-1.7144	1.67e-67	2.49e-64	Ambp	5	-	83093784	83104012	1153	protein_coding	alpha-1-microglobulin/bikunin	974	1117	863	3427	3603	4174	35.5234	42.986	31.539	133.029	127.193	145.272
ENSRNOG00000006901	503.56	597.686	584.212	201.509	215.09	276.556	1.1757	1.59e-15	6.89e-14	Cd320	7	+	18878075	18883844	1173	protein_coding	CD320	482	561	566	198	233	304	17.2796	21.2211	20.3322	7.55492	8.08511	10.4
ENSRNOG00000006916	1844.99	1917.71	1704.12	2958.52	2627.23	2746.46	-0.59352	4.07e-13	1.33e-11	Sardh	3	-	11101704	11162650	3083	protein_coding	sarcosine	1766	1800	1651	2907	2846	3019	24.0881	25.9061	22.5652	42.2021	37.5742	39.296
ENSRNOG00000006932	13.5815	25.5695	25.8044	58.0102	58.1573	57.3127	-0.86202	0.0010157	0.005324	Dock2	10	-	19330459	19481125	2622	protein_coding	-	13	24	25	57	63	63	0.208495	0.406145	0.401766	0.972983	0.977994	0.9642
ENSRNOG00000006937	3581.33	3315.51	3416.5	2729.53	2709.39	2434.42	0.3818	4.83e-07	5.84e-06	Scn3b	8	-	61379752	61402266	3886	protein_coding	NA	3428	3112	3310	2682	2935	2676	37.0957	35.5336	35.8915	30.8901	30.7421	27.6339
ENSRNOG00000006938	8743.35	7797.62	8679.57	10360.4	9599.65	9553.02	-0.22294	0.0011043	0.0057262	Mapk8ip1	3	-	87998492	88016197	2931	protein_coding	NA	8369	7319	8409	10180	10399	10501	124.931	115.284	125.784	161.742	150.256	149.59
ENSRNOG00000006947	319.687	450.662	403.581	496.649	565.88	494.89	-0.3779	0.0074655	0.028446	Pdhx	3	-	99552950	99576700	1660	protein_coding	pyruvate	306	423	391	488	613	544	7.75173	11.3067	9.9251	13.1575	15.0307	13.1507
ENSRNOG00000006949	2366.31	2467.45	2465.87	2624.71	2993.72	3177.67	-0.26282	0.0015765	0.0077713	C1qbp	10	-	57359094	57363789	1133	protein_coding	complement	2265	2316	2389	2579	3243	3493	84.0666	90.7008	88.849	101.879	116.505	123.717
ENSRNOG00000006956	0	3.19618	0	12.2127	15.6932	11.8264	-0.57392	0.0086954	0.032217	Adamtsl1	5	+	108500765	108737201	4794	protein_coding	-	0	3	0	12	17	13	0	0.0508263	0	0.205073	0.264205	0.19919
ENSRNOG00000006957	71.0416	63.9237	69.1558	109.914	132.931	132.82	-0.70601	0.0010047	0.005272	Gria4	8	-	1542037	2069626	4124	protein_coding	glutamate	68	60	67	108	144	146	0.693386	0.645558	0.684577	1.17211	1.42125	1.42067
ENSRNOG00000006958	501.47	563.594	610.016	366.38	377.561	352.064	0.57531	7.07e-06	6.56e-05	Zfp12	12	-	15413267	15423624	2055	protein_coding	-	480	529	591	360	409	387	14.7983	17.2085	18.2574	11.8128	12.205	11.3856
ENSRNOG00000006962	1171.14	1331.74	1321.19	788.735	829.896	970.676	0.53952	3.07e-07	3.86e-06	Stk32c	1	-	218367084	218446952	2175	protein_coding	serine/threonine	1121	1250	1280	775	899	1067	21.6736	25.5008	24.798	15.948	16.824	19.6863
ENSRNOG00000006966	65.818	60.7275	70.188	102.79	116.315	104.618	-0.56702	0.0098334	0.035653	Nfia	5	+	120364845	120695028	3049	protein_coding	nuclear	63	57	68	101	126	115	0.868897	0.829507	0.939762	1.48261	1.68206	1.51356
ENSRNOG00000006973	538.036	541.22	447.965	358.238	397.87	379.355	0.39993	0.0023197	0.010768	RGD1307947	7	-	40343617	40354037	2340	protein_coding	similar	515	508	434	352	431	417	9.255	9.63276	7.8152	6.73271	7.49704	7.15121
ENSRNOG00000006990	563.11	677.591	657.497	1332.2	1377.31	1425.54	-1.0819	2.1e-26	2.79e-24	Grb7	10	+	86195776	86204819	2415	protein_coding	growth	539	636	637	1309	1492	1567	9.38548	11.6854	11.1145	24.2597	25.1466	26.0382
ENSRNOG00000006997	20370.1	19368.9	20044.9	15263.8	14493.2	13962.5	0.44591	9.37e-14	3.35e-12	App	11	-	28049096	28265240	3163	protein_coding	amyloid	19498	18180	19420	14998	15700	15348	268.74	264.396	268.209	220.016	209.453	201.869
ENSRNOG00000006998	88.8021	88.4277	134.183	59.0279	67.3886	49.1251	0.61963	0.0079898	0.030086	AABR06048498.1	7	-	26271782	26272476	693	pseudogene	four	85	83	130	58	73	54	5.15787	5.31432	7.90454	3.74591	4.28763	3.12694
ENSRNOG00000007001	2717.34	2783.88	2691.92	2299.04	2434.3	2227.01	0.23074	0.0017234	0.0083873	Nek9	6	+	116390547	116435517	5822	protein_coding	NA	2601	2613	2608	2259	2637	2448	18.7868	19.9145	18.8756	17.3663	18.436	16.8732
ENSRNOG00000007002	898.468	705.291	796.84	456.957	428.333	392.091	0.85979	4.28e-12	1.23e-10	Lif	14	+	85177766	85180540	609	protein_coding	LIF,	860	662	772	449	464	431	59.3836	48.2329	53.4154	32.9983	31.0119	28.4
ENSRNOG00000007003	21.9393	41.5504	54.7054	116.02	58.1573	83.6947	-0.72259	0.0050457	0.020676	Mei1	7	+	123291487	123344883	4018	protein_coding	meiotic	21	39	53	114	63	92	0.219783	0.430683	0.555818	1.26987	0.638203	0.918834
ENSRNOG00000007006	370.879	323.88	309.653	427.443	491.106	413.925	-0.3789	0.006269	0.024675	Slc3a1	6	+	8217523	8251124	2280	protein_coding	solute	355	304	300	420	532	455	6.54755	5.91618	5.54438	8.24475	9.4974	8.00821
ENSRNOG00000007014	37.6103	21.3079	13.4183	55.9747	65.5424	53.6738	-0.74976	0.0046382	0.019258	Cnksr2	X	+	40020771	40261531	3557	protein_coding	connector	36	20	13	55	71	59	0.425602	0.249488	0.154002	0.692057	0.812461	0.665621
ENSRNOG00000007018	876.529	865.1	686.398	510.897	505.876	485.793	0.65548	6.06e-08	8.83e-07	Mapkbp1	3	+	118316138	118364509	4681	protein_coding	mitogen	839	812	665	502	548	534	7.53717	7.69698	5.98617	4.79985	4.76508	4.57785
ENSRNOG00000007019	57.4602	49.0081	59.8662	14.2481	27.694	29.1112	0.73894	0.0049713	0.020416	Asic2	10	-	67916010	68180348	1948	protein_coding	NA	55	46	58	14	30	32	1.1873	1.04778	1.2546	0.321664	0.626845	0.659204
ENSRNOG00000007021	600.72	561.463	550.15	444.745	379.407	345.695	0.5165	7.45e-05	0.00053705	Zdhhc18	5	-	155520908	155546083	1014	protein_coding	NA	575	527	533	437	411	380	23.846	23.0609	22.1491	19.2889	16.498	15.0385
ENSRNOG00000007026	619.525	706.356	795.808	532.269	519.723	553.113	0.38127	0.0015729	0.0077587	H2afv	14	-	80320991	80339834	1896	protein_coding	NA	593	663	771	523	563	608	13.1523	15.5159	17.1349	12.346	12.0864	12.8684
ENSRNOG00000007029	10512.1	11347.5	11470.6	9629.69	9237.78	9756.8	0.21661	0.000522	0.0029797	Dnaja1	5	+	61562288	61573199	1610	protein_coding	DnaJ	10062	10651	11113	9462	10007	10725	262.811	293.54	290.852	263.039	252.992	267.319
ENSRNOG00000007030	136.86	145.959	124.893	51.9038	104.314	76.4169	0.6263	0.0052306	0.021304	Epha7	5	+	48230146	48386459	3240	protein_coding	Eph	131	137	121	51	113	84	1.7172	1.89491	1.58934	0.711539	1.43375	1.05076
ENSRNOG00000007032	534.902	483.689	508.863	627.935	646.192	624.981	-0.29955	0.0082691	0.030946	Amigo2	7	-	138328447	138330009	1563	protein_coding	adhesion	512	454	493	617	700	687	13.7751	12.8884	13.2909	17.6681	18.2292	17.6383
ENSRNOG00000007033	3980.42	3374.1	3683.84	8831.8	8336.8	8064.71	-1.1695	1.25e-55	7.74e-53	Sorcs2	14	+	79176694	79547823	5713	protein_coding	sortilin-related	3810	3167	3569	8678	9031	8865	28.0444	24.5972	26.3238	67.9858	64.3428	62.2693
ENSRNOG00000007036	1115.77	987.621	977.471	792.806	742.198	672.287	0.46203	1.46e-05	0.00012555	Tgfbr1	5	+	67575722	67639194	5637	protein_coding	transforming	1068	927	947	779	804	739	7.96725	7.29683	7.07894	6.18518	5.80545	5.26085
ENSRNOG00000007048	6465.83	6178.22	6405.69	5632.08	5363.4	5955.97	0.16579	0.012001	0.041988	Rap1b	7	-	60851045	60860980	1847	protein_coding	RAP1B,	6189	5799	6206	5534	5810	6547	140.909	139.312	141.583	134.102	128.038	142.244
ENSRNOG00000007060	184.917	200.294	209.532	309.388	258.477	335.688	-0.54256	0.00081182	0.0043551	Plin2	5	-	108985563	108999161	1834	protein_coding	perilipin	177	188	203	304	280	369	4.05844	4.54843	4.66405	7.41886	6.21422	8.07395
ENSRNOG00000007062	268.496	286.591	259.076	844.71	812.356	834.218	-1.5316	2.25e-38	5.67e-36	Rin3	6	+	135381785	135490155	3676	protein_coding	Ras	257	269	251	830	880	917	2.93997	3.24698	2.87716	10.1057	9.74396	10.0104
ENSRNOG00000007084	59.5496	90.5585	87.735	222.881	270.478	222.883	-1.3357	1.21e-11	3.27e-10	2020-03-10	10	-	93350039	93438439	2979	protein_coding	membrane	57	85	85	219	293	245	0.804617	1.26605	1.20231	3.29031	4.00337	3.30031
ENSRNOG00000007088	2588.84	2503.68	2398.78	3931.46	3940.85	3733.51	-0.62048	1.54e-18	9.49e-17	Xpot	7	-	63912373	63951227	3510	protein_coding	exportin	2478	2350	2324	3863	4269	4104	29.6879	29.7073	27.8994	49.2584	49.5048	46.9201
ENSRNOG00000007089	1220.24	1298.72	1359.38	888.472	925.901	978.864	0.45829	1.09e-06	1.22e-05	Lgmn	6	-	135492944	135518919	1818	protein_coding	legumain	1168	1219	1317	873	1003	1076	27.0168	29.7518	30.5252	21.4923	22.4561	23.7508
ENSRNOG00000007090	827.426	797.98	728.717	1046.22	1121.61	780.544	-0.30579	0.014785	0.049596	Cacna1c	4	-	216566486	217184742	6657	protein_coding	calcium	792	749	706	1028	1215	858	5.11992	5.10902	4.57324	7.07308	7.60251	5.29297
ENSRNOG00000007091	2399.75	2503.68	2721.85	2999.23	2814.63	3565.21	-0.28977	0.0016453	0.0080573	Ly6e	7	+	116253324	116257488	2579	protein_coding	lymphocyte	2297	2350	2637	2947	3049	3919	124.315	134.199	143.006	169.755	159.722	202.401
ENSRNOG00000007092	339.537	376.084	423.192	210.669	235.399	221.063	0.70582	2.52e-06	2.58e-05	Fgb	2	-	201441735	201452797	1857	protein_coding	fibrinogen	325	353	410	207	255	243	8.63897	9.90081	10.9205	5.85635	6.56088	6.16395
ENSRNOG00000007098	170.291	198.163	166.18	260.537	221.552	296.57	-0.48055	0.005134	0.020957	Gtpbp10	4	+	25542933	25560451	1653	protein_coding	GTP	163	186	161	256	240	326	4.14667	4.99278	4.10411	6.93154	5.90971	7.91414
ENSRNOG00000007099	1624.56	1562.93	1533.81	1284.37	1355.16	1343.66	0.23904	0.0040861	0.017355	S100pbp	5	-	151069683	151109626	2954	protein_coding	S100P	1555	1467	1486	1262	1468	1477	22.1363	22.0355	21.197	19.1211	20.2276	20.0645
ENSRNOG00000007104	2568.99	2232	1983.84	2893.39	2988.18	2425.33	-0.28125	0.0053665	0.021757	Itpr1	4	+	204714826	205047900	9759	protein_coding	inositol	2459	2095	1922	2843	3237	2666	10.6549	9.57836	8.34496	13.1113	13.5761	11.0236
ENSRNOG00000007111	4538.31	4283.95	4142.13	3070.47	3116.49	2969.34	0.49327	1.23e-12	3.8e-11	Nrd1	5	+	132471876	132534126	3876	protein_coding	nardilysin	4344	4021	4013	3017	3376	3264	48.4031	47.2754	44.8057	35.7797	36.4107	34.7062
ENSRNOG00000007114	4058.78	3888.69	4536.42	3097.95	3180.19	3184.04	0.39184	2.05e-07	2.68e-06	Psma6	6	+	85725314	85742471	987	protein_coding	proteasome	3885	3650	4395	3044	3445	3500	165.523	164.089	187.632	138.035	142.069	142.302
ENSRNOG00000007120	5201.71	4807.06	4768.66	4451.52	4410.72	3977.32	0.19918	0.0060805	0.024068	Mtmr3	14	-	85381833	85500445	5708	protein_coding	myotubularin	4979	4512	4620	4374	4778	4372	36.6812	35.0742	34.1055	34.2971	34.0714	30.7366
ENSRNOG00000007124	1680.97	1716.35	1787.73	1432.95	1399.47	1419.17	0.27988	0.00052394	0.0029873	Krcc1	4	+	163912884	163925867	1615	protein_coding	lysine-rich	1609	1611	1732	1408	1516	1560	41.8956	44.2615	45.1899	39.0205	38.208	38.7624
ENSRNOG00000007128	2630.63	2657.09	2621.73	3289.28	3048.18	3239.53	-0.27109	0.00012143	0.00082086	Nop56	3	+	129303487	129308275	1908	protein_coding	NOP56	2518	2494	2540	3232	3302	3561	55.4961	57.999	56.0947	75.8151	70.4412	74.895
ENSRNOG00000007136	2438.4	2294.86	2583.54	2968.7	2815.55	3104.89	-0.27479	0.00041221	0.0024207	Anxa7	15	+	8355756	8382542	1859	protein_coding	annexin	2334	2154	2503	2917	3050	3413	52.7967	51.4125	56.7346	70.2296	66.7803	73.6743
ENSRNOG00000007147	302.972	430.419	336.49	163.853	153.24	183.764	0.97437	6.96e-09	1.18e-07	Cyp46a1	6	+	141416875	141443679	2146	protein_coding	cytochrome	290	404	326	161	166	202	5.68268	8.35323	6.40109	3.35783	3.14852	3.77729
ENSRNOG00000007151	1090.7	906.651	1133.33	1330.16	1411.47	1169.91	-0.3075	0.0043902	0.018421	Cdk14	4	+	25732186	26326121	4582	protein_coding	cyclin-dependent	1044	851	1098	1307	1529	1286	9.58143	8.24095	10.0975	12.7668	13.5825	11.2628
ENSRNOG00000007152	5977.95	4800.67	5618.14	4484.09	5195.39	4322.1	0.22132	0.013601	0.046345	Bhlhe40	4	+	205170129	205175829	2376	protein_coding	basic	5722	4506	5443	4406	5628	4751	101.271	84.1487	96.5291	82.9967	96.413	80.2413
ENSRNOG00000007158	143.128	192.836	137.28	277.838	244.63	328.411	-0.73924	3.84e-05	0.00029747	Qtrt1	8	+	22501169	22508439	1407	protein_coding	queuine	137	181	133	273	265	361	4.0946	5.70804	3.98312	8.68423	7.6662	10.2961
ENSRNOG00000007159	343.716	379.28	421.128	98.7191	95.0826	101.889	1.7451	4.59e-26	5.89e-24	Ccl2	10	+	69047091	69048889	780	protein_coding	C-C	329	356	408	97	103	112	17.7373	20.2515	22.041	5.56596	5.3749	5.76212
ENSRNOG00000007175	4288.62	3945.16	3971.82	3448.04	3752.53	3402.37	0.19927	0.0060715	0.024039	Mier1	5	+	126512781	126559155	4562	protein_coding	MIER1	4105	3703	3848	3388	4065	3740	37.8393	36.0165	35.5423	33.2392	36.2688	32.8985
ENSRNOG00000007177	675.94	677.591	636.853	877.277	840.05	819.662	-0.33662	0.0010657	0.0055479	Kdelc2	8	+	56547250	56564862	3747	protein_coding	KDEL	647	636	617	862	910	901	7.26115	7.53141	6.93854	10.2964	9.88521	9.6494
ENSRNOG00000007199	26.1183	17.0463	17.547	32.5671	61.8498	65.5002	-0.79384	0.0028964	0.012988	Rapgef3	7	-	139423980	139445473	3354	protein_coding	NA	25	16	17	32	67	72	0.313445	0.21167	0.213576	0.427022	0.813092	0.861447
ENSRNOG00000007202	332.224	326.011	267.334	483.418	475.413	420.293	-0.5331	0.00014506	0.00096318	Sema3d	4	-	19169069	19359164	4912	protein_coding	semaphorin	318	306	259	475	515	462	2.72241	2.76418	2.22181	4.32811	4.26753	3.77435
ENSRNOG00000007214	134.77	129.978	150.698	46.8152	88.6207	87.3336	0.69572	0.0019134	0.0091621	Oma1	5	+	126714757	126767291	1839	protein_coding	OMA1	129	122	146	46	96	96	2.9498	2.94361	3.34532	1.11954	2.1248	2.09483
ENSRNOG00000007229	13.5815	14.9155	12.3861	102.79	78.4662	114.625	-1.8431	3.96e-13	1.3e-11	Nr0b2	5	+	155465275	155468590	1111	protein_coding	nuclear	13	14	12	101	85	126	0.492056	0.559135	0.455128	4.06884	3.1141	4.55109
ENSRNOG00000007234	2594.06	2744.46	2652.69	4055.62	3593.75	3627.98	-0.48686	9.49e-11	2.21e-09	Cyp51	4	+	27078469	27097244	3341	protein_coding	cytochrome	2483	2576	2570	3985	3893	3988	31.2525	34.2115	32.4133	53.3844	47.4281	47.9003
ENSRNOG00000007249	5263.35	5338.69	5403.45	3651.59	4499.34	4140.16	0.37238	2.28e-06	2.36e-05	Cdkn1b	4	+	232962327	232967128	1755	protein_coding	cyclin-dependent	5038	5011	5235	3588	4874	4551	120.716	126.692	125.691	91.5036	113.041	104.061
ENSRNOG00000007262	174.47	243.975	178.567	99.7368	112.622	121.903	0.70652	0.0002791	0.0017205	Ccdc134	7	+	123347804	123359647	1558	protein_coding	coiled-coil	167	229	173	98	122	134	4.50748	6.52185	4.67891	2.81528	3.18728	3.45141
ENSRNOG00000007271	510.873	517.782	526.41	447.798	377.561	407.557	0.31653	0.01136	0.040131	Map3k9	6	-	113606221	113664859	3234	protein_coding	mitogen-activated	489	486	510	440	409	448	6.35849	6.66805	6.64502	6.08941	5.14768	5.55901
ENSRNOG00000007286	566.244	593.425	469.64	361.291	468.951	394.821	0.38119	0.0059847	0.023739	Mdm1	7	+	61171143	61197122	3105	protein_coding	Mdm1	542	557	455	355	508	434	7.34045	7.95969	6.1747	5.11717	6.65933	5.60902
ENSRNOG00000007290	53.2812	38.3542	37.1584	125.18	120.007	167.389	-1.2752	2.68e-08	4.11e-07	Atp1a2	13	-	95173347	95198290	5128	protein_coding	ATPase	51	36	36	123	130	184	0.418222	0.311499	0.295815	1.07354	1.03187	1.43989
ENSRNOG00000007300	1215.02	1300.85	1387.25	2031.37	1994.89	1965.01	-0.60262	8.18e-13	2.59e-11	C1qtnf6	7	-	119734790	119741304	2308	protein_coding	C1q	1163	1221	1344	1996	2161	2160	21.1899	23.4738	24.5375	38.7068	38.1107	37.5558
ENSRNOG00000007302	25.0735	31.9618	19.6114	77.3469	61.8498	46.396	-0.7933	0.002336	0.01082	Fbn1	3	-	124095126	124289500	8942	protein_coding	fibrillin	24	30	19	76	67	51	0.112866	0.148864	0.0895334	0.380401	0.304978	0.228873
ENSRNOG00000007304	2481.23	2529.25	2488.58	2035.45	1910.88	1912.24	0.3495	2.51e-06	2.57e-05	Herc3	4	+	153899767	153990202	5230	protein_coding	HECT	2375	2374	2411	2000	2070	2102	19.0962	20.141	19.425	17.1156	16.11	16.1284
ENSRNOG00000007312	5336.48	5108.57	4987.48	4250.01	4099.63	4220.21	0.29171	6.65e-06	6.22e-05	Arl8b	4	+	217450494	217494706	2728	protein_coding	NA	5108	4795	4832	4176	4441	4639	78.7393	77.9914	74.6361	68.514	66.262	68.24
ENSRNOG00000007318	2309.9	2262.9	2419.42	1945.89	1774.26	1875.85	0.31473	5.52e-05	0.00041223	Tmx1	6	+	102311253	102321357	1850	protein_coding	NA	2211	2124	2344	1912	1922	2062	50.2576	50.9431	53.3891	46.2572	42.2873	44.7276
ENSRNOG00000007324	176.559	150.221	182.695	187.261	328.635	247.445	-0.49872	0.0088731	0.032777	Plxna2	13	+	117922569	118118393	10201	protein_coding	plexin	169	141	177	184	356	272	0.696673	0.613309	0.731134	0.807306	1.42048	1.07
ENSRNOG00000007325	664.448	632.844	587.309	391.823	513.261	465.779	0.43053	0.00077659	0.0041888	Usp28	8	+	51909370	51969623	4183	protein_coding	ubiquitin	636	594	569	385	556	512	6.46795	6.37402	5.79833	4.16724	5.47302	4.96882
ENSRNOG00000007326	1918.12	2005.07	1925.01	2278.68	2274.6	2249.75	-0.214	0.0038365	0.016445	Prepl	6	-	8251542	8278693	2454	protein_coding	prolyl	1836	1882	1865	2239	2464	2473	34.3907	37.1968	35.0049	44.6376	44.6738	44.2045
ENSRNOG00000007332	4404.58	4163.56	4705.69	5735.88	5995.74	5544.77	-0.37355	1.14e-07	1.58e-06	Sstr3	7	-	119749198	119756392	3878	protein_coding	somatostatin	4216	3908	4559	5636	6495	6095	45.717	44.7146	49.5368	65.0468	68.171	63.0703
ENSRNOG00000007334	159.844	199.229	254.948	320.583	306.48	420.293	-0.67497	0.00014452	0.00096002	Ly6h	7	-	116499355	116501471	1088	protein_coding	lymphocyte	153	187	247	315	332	462	8.15454	10.5164	13.1913	17.8688	17.1273	23.4976
ENSRNOG00000007338	47.0129	44.7466	52.641	64.1165	88.6207	100.979	-0.58964	0.014301	0.048312	Fbln2	4	-	187651235	187690477	3666	protein_coding	fibulin	45	42	51	63	96	111	0.526233	0.518242	0.597609	0.784122	1.08662	1.23869
ENSRNOG00000007351	1098.01	1173	1147.78	1373.93	1298.85	1647.51	-0.32541	0.0013931	0.0070113	Ggh	5	+	38693591	38716694	1353	protein_coding	gamma-glutamyl	1051	1101	1112	1350	1407	1811	32.6656	36.1071	34.6317	44.658	42.3277	53.713
ENSRNOG00000007369	845.187	813.961	831.934	589.261	630.499	705.037	0.35557	0.0010809	0.0056184	Shisa4	13	-	57243999	57248373	1447	protein_coding	shisa	809	764	806	579	683	775	23.5107	23.4276	23.4711	17.9091	19.2123	21.4928
ENSRNOG00000007371	1269.35	1338.14	1287.12	1028.92	1032.06	1208.11	0.24383	0.011247	0.03981	Rbmx2	X	+	135621454	135628587	1030	protein_coding	RNA	1215	1256	1247	1011	1118	1328	49.6048	54.1072	51.0147	43.9316	44.1807	51.7392
ENSRNOG00000007390	3494.62	3234.54	3772.61	2633.87	2851.55	2939.32	0.3106	0.0001047	0.00072454	Nfkbia	6	-	85803991	85807223	1565	protein_coding	NFKB	3345	3036	3655	2588	3089	3231	89.8808	86.0776	98.41	74.0138	80.34	82.8479
ENSRNOG00000007393	4649.05	5032.92	4930.71	5665.66	6067.75	6203.41	-0.2911	1.73e-05	0.0001463	Ndrg1	7	-	107683925	107725300	2875	protein_coding	N-myc	4450	4724	4777	5567	6573	6819	65.0889	72.9079	70.0138	86.6655	93.058	95.1792
ENSRNOG00000007398	259.093	226.929	249.787	91.595	163.394	191.952	0.59528	0.0032022	0.014133	Zfp691	5	-	142027715	142032377	1459	protein_coding	zinc	248	213	242	90	177	211	7.14795	6.47779	6.98918	2.7609	4.93794	5.80345
ENSRNOG00000007400	7167.89	6824.92	6935.2	9139.15	8718.98	7834.55	-0.29069	3.47e-05	0.00027286	Srebf2	7	+	123364495	123422294	5010	protein_coding	sterol	6861	6406	6719	8980	9445	8612	57.5884	56.7351	56.511	80.2235	76.7348	68.9804
ENSRNOG00000007416	321.777	271.676	253.915	192.35	156.932	245.626	0.44649	0.011993	0.041981	Clp1	3	-	78645912	78649612	1805	protein_coding	cleavage	308	255	246	189	170	270	7.17561	6.26853	5.74281	4.68649	3.83354	6.00269
ENSRNOG00000007418	5345.88	5182.08	5244.49	4117.71	4757.82	4313.01	0.25334	0.00039568	0.0023356	Ipo9	13	-	57258618	57305942	3421	protein_coding	importin	5117	4864	5081	4046	5154	4741	62.8995	63.0875	62.5839	52.9341	61.3224	55.613
ENSRNOG00000007433	2316.17	2625.13	2518.51	2052.75	1834.26	2193.35	0.28696	0.0010452	0.005451	Cyb561	10	-	93889863	93896347	2665	protein_coding	cytochrome	2217	2464	2440	2017	1987	2411	34.9827	41.0248	38.5797	33.8744	30.3479	36.3044
ENSRNOG00000007434	1528.44	1338.14	1477.04	1191.75	1211.15	1091.67	0.30448	0.0010174	0.0053291	Ube2j1	5	+	52858628	52875178	1067	protein_coding	ubiquitin-conjugating	1463	1256	1431	1171	1312	1200	108.696	98.4636	106.534	92.5984	94.3508	85.0793
ENSRNOG00000007437	130.591	104.409	158.955	170.977	202.166	205.598	-0.47163	0.014302	0.048312	Irf5	4	+	56572293	56583432	2099	protein_coding	interferon	125	98	154	168	219	226	2.50428	2.07165	3.09154	3.58228	4.24678	4.32071
ENSRNOG00000007441	1638.14	1554.41	1629.81	998.386	771.738	906.996	0.81816	1.06e-15	4.7e-14	Klhl32	5	-	43602094	43787137	2000	protein_coding	kelch-like	1568	1459	1579	981	836	997	33.7967	33.1819	34.1029	22.5048	17.4412	20.5068
ENSRNOG00000007442	618.48	655.218	694.655	412.178	470.797	495.8	0.48538	6.1e-05	0.00044983	Ubl7	8	+	62472012	62489306	1362	protein_coding	ubiquitin-like	592	615	673	405	510	545	18.278	20.0355	20.8211	13.3089	15.2413	16.0575
ENSRNOG00000007443	378.192	282.329	242.562	136.375	190.165	100.07	0.89986	7.89e-06	7.21e-05	Jag1	3	-	136558688	136594097	5578	protein_coding	jagged	362	265	235	134	206	110	2.72907	2.108	1.77523	1.0752	1.5032	0.791359
ENSRNOG00000007454	105.518	122.52	117.668	317.529	274.17	321.133	-1.2418	3.23e-13	1.07e-11	Aloxe3	10	+	55455906	55478970	2525	protein_coding	arachidonate	101	115	114	312	297	353	1.68207	2.02087	1.90243	5.53039	4.78766	5.61012
ENSRNOG00000007456	323.866	353.711	378.809	216.775	185.549	251.994	0.62534	7.45e-05	0.00053706	Calb1	5	+	34217914	34242322	1720	protein_coding	calbindin	310	332	367	213	201	277	7.57911	8.5647	8.99092	5.54261	4.75659	6.46265
ENSRNOG00000007474	167.157	119.324	132.119	228.988	217.859	269.279	-0.67223	0.00023002	0.0014461	ST7	4	+	45604814	45851998	2167	protein_coding	NA	160	112	128	225	236	296	3.21928	2.3778	2.58066	4.81836	4.59615	5.68335
ENSRNOG00000007478	1720.67	1504.34	1601.94	2011.02	2112.13	1958.64	-0.32503	0.00010796	0.00074209	Cry2	3	-	88018205	88048159	3963	protein_coding	cryptochrome	1647	1412	1552	1976	2288	2153	17.4765	15.8093	16.5019	22.3165	23.4996	21.8011
ENSRNOG00000007484	340.582	266.349	330.297	493.595	585.266	467.599	-0.66693	3.29e-06	3.29e-05	Ehf	3	-	99821114	99859284	2337	protein_coding	ets	326	250	320	485	634	514	5.86603	4.74661	5.76976	9.28851	11.0423	8.82599
ENSRNOG00000007500	433.563	489.016	462.415	645.236	590.804	638.627	-0.41467	0.00043358	0.0025322	Top1mt	7	-	116582995	116606332	1893	protein_coding	DNA	415	459	448	634	640	702	9.21897	10.7588	9.97226	14.99	13.7612	14.8815
ENSRNOG00000007504	1497.1	1704.63	1763.99	1252.82	1402.24	1451.92	0.26471	0.0053248	0.021617	Actr10	6	+	102831244	102857628	1682	protein_coding	actin	1433	1600	1709	1231	1519	1596	35.8266	42.2082	42.8137	32.7563	36.7587	38.0773
ENSRNOG00000007506	899.513	865.1	821.613	1060.47	1012.68	1105.32	-0.28766	0.0029254	0.013082	Ndufaf4	5	+	43880679	43885850	2052	protein_coding	NADH:ubiquinone	861	812	796	1042	1097	1215	17.6446	17.5583	16.3456	22.7276	21.7599	23.7606
ENSRNOG00000007508	52.2365	82.0354	84.6385	136.375	142.162	131.91	-0.72061	0.00091809	0.0048484	Lrtm2	4	-	217290883	217305501	3679	protein_coding	leucine-rich	50	77	82	134	154	145	0.571512	0.928675	0.939183	1.63019	1.7038	1.5816
ENSRNOG00000007512	1295.47	1613.01	1671.09	1084.89	1047.75	1406.43	0.35219	0.0032259	0.014217	Srp14	3	-	116791591	116795282	839	protein_coding	signal	1240	1514	1619	1066	1135	1546	62.1505	80.0694	81.3114	56.8667	55.0633	73.9446
ENSRNOG00000007515	1571.27	1347.72	1255.13	990.244	1030.22	947.024	0.47399	3.27e-06	3.27e-05	Kif3a	10	+	38700476	38733694	2279	protein_coding	kinesin	1504	1265	1216	973	1116	1041	27.7516	24.6291	22.4831	19.1087	19.9319	18.3301
ENSRNOG00000007538	363.566	483.689	378.809	159.782	188.319	187.403	1.077	1.61e-11	4.27e-10	Lepre1	5	+	142091634	142106916	2519	protein_coding	NA	348	454	367	157	204	206	5.80947	7.99706	6.13909	2.78955	3.29633	3.28169
ENSRNOG00000007539	9967.77	8684.03	9244.17	6532.76	6468.38	6308.03	0.52237	9.8e-15	3.91e-13	Rsad2	6	-	54376868	54388860	2464	protein_coding	radical	9541	8151	8956	6419	7007	6934	162.831	146.782	153.158	116.598	115.75	112.928
ENSRNOG00000007541	320.732	318.553	372.616	525.145	574.188	472.147	-0.59205	1.15e-05	0.00010028	Fhl3	5	+	146460220	146466971	1067	protein_coding	four	307	299	361	516	622	519	12.0993	12.434	14.2564	21.6445	23.7276	19.5192
ENSRNOG00000007561	3075.69	3317.64	3498.05	2837.41	2877.4	2687.33	0.23076	0.0022993	0.010693	Glb1l2	8	-	27827460	27872964	2436	protein_coding	galactosidase,	2944	3114	3389	2788	3117	2954	50.8213	56.721	58.622	51.2246	52.082	48.6623
ENSRNOG00000007564	904.736	878.95	831.934	670.679	654.5	646.814	0.39242	0.00012228	0.00082554	Evc	14	+	78187671	78227302	4315	protein_coding	EvC	866	825	806	659	709	711	8.43961	8.48352	7.87083	6.83546	6.68796	6.61223
ENSRNOG00000007568	540.125	478.362	491.316	330.76	419.102	323.862	0.45644	0.00097022	0.0051056	Spata6	5	+	135542967	135626738	2380	protein_coding	spermatogenesis	517	449	476	325	454	356	9.13479	8.3709	8.42745	6.1118	7.76438	6.0025
ENSRNOG00000007570	1673.66	1578.91	1672.13	1284.37	1290.54	1300.91	0.33728	4.21e-05	0.0003232	Dera	4	+	236026964	236082651	1625	protein_coding	deoxyribose-phosphate	1602	1482	1620	1262	1398	1430	41.4567	40.4667	42.0076	34.7591	35.0172	35.3136
ENSRNOG00000007575	3003.6	2789.2	3026.34	2284.79	2583.85	2479.91	0.25736	0.0009362	0.0049388	Lppr1	5	-	72309081	72594906	1040	protein_coding	phospholipid	2875	2618	2932	2245	2799	2726	116.249	111.696	118.795	96.6153	109.546	105.184
ENSRNOG00000007583	7387.29	7064.63	7511.15	5123.22	5227.7	4886.13	0.52009	3.17e-16	1.49e-14	Pygb	3	+	152941739	152988415	3856	protein_coding	glycogen	7071	6631	7277	5034	5663	5371	77.1132	76.3035	79.521	58.4304	59.7775	55.8956
ENSRNOG00000007584	726.087	669.068	706.009	544.482	486.49	496.71	0.43924	0.00010381	0.00071878	Ehd4	3	-	118425620	118489608	3428	protein_coding	EH-domain	695	628	684	535	527	546	8.52568	8.12871	8.40779	6.98515	6.25746	6.39162
ENSRNOG00000007599	183.873	227.994	198.178	131.286	169.856	109.167	0.48612	0.011514	0.040579	Afap1	14	-	79558760	79622351	2239	protein_coding	NA	176	214	192	129	184	120	3.30555	4.24094	3.61338	2.57869	3.34497	2.15073
ENSRNOG00000007600	484.755	448.531	395.324	279.874	251.092	320.223	0.59105	4.94e-05	0.00037257	Igsf1	X	-	136852224	136867466	4407	protein_coding	immunoglobulin	464	421	383	275	272	352	4.42751	4.23879	3.66203	2.79288	2.5122	3.20523
ENSRNOG00000007601	48.0576	55.4005	91.8637	156.729	139.393	141.007	-0.89864	6.43e-05	0.00047182	Inhbe	7	-	70814363	70817316	2581	protein_coding	inhibin	46	52	89	154	151	155	0.749471	0.89396	1.45301	2.67052	2.38132	2.40992
ENSRNOG00000007604	1274.57	1405.26	1415.11	2305.14	2254.29	2350.73	-0.73735	1.08e-19	7.7e-18	Igsf8	13	+	95213847	95221979	2181	protein_coding	immunoglobulin	1220	1319	1371	2265	2442	2584	23.5228	26.8344	26.4879	46.481	45.5741	47.544
ENSRNOG00000007625	69.9969	40.485	77.4133	36.638	16.6164	22.7431	0.77737	0.0032705	0.014379	B3galt1	3	+	60870422	60883765	2670	protein_coding	Beta-1,3-galactosyltransferase	67	38	75	36	18	25	1.05523	0.631502	1.18363	0.603468	0.274403	0.37574
ENSRNOG00000007628	390.729	484.754	502.67	647.272	715.427	721.412	-0.56269	7.4e-06	6.82e-05	Ptp4a3	7	+	114918557	114924152	1327	protein_coding	protein	374	455	487	636	775	793	11.8518	15.214	15.4641	21.4511	23.7716	23.9807
ENSRNOG00000007643	1493.96	1497.94	1697.93	1224.32	1268.38	1445.55	0.24342	0.011173	0.039594	Ccm2	14	+	80446452	80492850	1780	protein_coding	NA	1430	1406	1645	1203	1374	1589	33.7832	35.0484	38.9415	30.2488	31.4192	35.8231
ENSRNOG00000007646	921.452	872.558	883.543	785.682	745.891	701.398	0.25279	0.012746	0.043994	Sipa1l1	6	+	114214346	114304630	3811	protein_coding	signal-induced	882	819	856	772	808	771	9.73228	9.53559	9.46458	9.06653	8.6298	8.11848
ENSRNOG00000007648	3044.34	3198.31	3566.17	2332.62	2591.23	3030.29	0.29228	0.0021847	0.010243	Rab11b	7	-	18776594	18789732	1503	protein_coding	RAB11B,	2914	3002	3455	2292	2807	3331	81.5297	88.6246	96.8624	68.2525	76.0171	88.9354
ENSRNOG00000007649	4944.71	4977.52	5007.09	3739.11	4024.85	3988.23	0.33989	1.98e-07	2.61e-06	Dnm2	8	+	22513045	22594143	3605	protein_coding	dynamin	4733	4672	4851	3674	4360	4384	57.4903	59.8795	59.0433	47.498	51.2611	50.8162
ENSRNOG00000007665	3618.95	3701.18	3703.45	3020.6	3179.27	2906.57	0.27097	9.67e-05	0.00067488	Cse1l	3	+	169825002	169862567	3585	protein_coding	chromosome	3464	3474	3588	2968	3444	3195	40.6325	42.9975	42.1725	37.0542	39.1023	35.7636
ENSRNOG00000007666	8.35784	11.7193	7.22524	45.7975	35.079	9.09725	-0.63886	0.014914	0.049985	Cacnb4	3	-	43054753	43191213	3781	protein_coding	calcium	8	11	7	45	38	10	0.0889751	0.129089	0.0780113	0.532683	0.409077	0.106133
ENSRNOG00000007668	2281.69	2767.89	2320.33	1449.24	1118.84	1519.24	0.81348	1.46e-13	5.18e-12	Mafa	7	-	116671892	116672977	1086	protein_coding	MAF	2184	2598	2248	1424	1212	1670	84.5684	106.148	87.2234	58.6872	45.4256	61.7086
ENSRNOG00000007673	1454.26	1418.04	1406.86	1781.01	1775.18	1562	-0.25116	0.0038345	0.016445	Ppig	3	+	62571744	62600506	3923	protein_coding	peptidylprolyl	1392	1331	1363	1750	1923	1717	14.9213	15.0544	14.6401	19.9656	19.9521	17.5635
ENSRNOG00000007686	152.531	172.594	135.215	282.927	240.937	236.528	-0.63869	0.0002287	0.0014396	2020-09-03	7	+	123495523	123511261	1733	protein_coding	septin	146	162	131	278	261	260	4.8305	5.65552	4.34302	9.78954	8.3584	8.20894
ENSRNOG00000007690	3226.13	2954.34	3084.14	1934.69	2041.97	1992.3	0.62187	5.34e-17	2.81e-15	Cmpk2	6	+	54403782	54414584	3054	protein_coding	cytidine/uridine	3088	2773	2988	1901	2212	2190	42.52	40.2887	41.2266	27.8597	29.4811	28.7763
ENSRNOG00000007699	1549.33	1618.33	1665.93	1239.59	1387.47	1302.73	0.29044	0.00079204	0.0042583	Golga5	6	+	135563809	135589329	2190	protein_coding	golgin	1483	1519	1614	1218	1503	1432	28.4762	30.7763	31.0546	24.8924	27.9346	26.2396
ENSRNOG00000007706	1644.41	1225.2	1191.13	2575.86	2762.01	2327.99	-0.87599	2.87e-15	1.22e-13	Prkaa2	5	-	128436023	128503874	2652	protein_coding	protein	1574	1150	1154	2531	2992	2559	24.9584	19.241	18.3357	42.7151	45.9215	38.7218
ENSRNOG00000007710	3509.25	3603.16	3504.24	2534.13	2399.22	2451.71	0.51506	8.01e-14	2.89e-12	Usp20	3	+	15181259	15214732	5052	protein_coding	ubiquitin	3359	3382	3395	2490	2599	2695	27.9597	29.7039	28.3167	22.0597	20.9397	21.4069
ENSRNOG00000007713	1220.24	986.555	1077.59	747.008	660.039	707.766	0.60855	2.19e-08	3.4e-07	Tmcc3	7	+	35536671	35608377	5416	protein_coding	transmembrane	1168	926	1044	734	715	778	9.06879	7.58639	8.12247	6.06569	5.37348	5.76448
ENSRNOG00000007726	38.655	46.8773	68.1237	24.4253	14.7701	13.6459	0.8613	0.0012663	0.0064561	Mcam	8	+	47091209	47099626	2903	protein_coding	melanoma	37	44	66	24	16	15	0.535969	0.672525	0.957995	0.370022	0.224337	0.20735
ENSRNOG00000007727	689.522	710.618	606.92	560.765	532.647	538.557	0.28431	0.0133	0.045507	Lhfpl4	4	-	208415890	208445642	978	protein_coding	LHFPL	660	667	588	551	577	592	28.3785	30.2614	25.3341	25.216	24.014	24.2908
ENSRNOG00000007728	81.489	87.3623	118.7	238.147	187.396	210.146	-0.96158	1.01e-06	1.13e-05	Gsdmd	7	+	116782280	116786869	1976	protein_coding	gasdermin	78	82	115	234	203	231	1.79532	1.99149	2.65232	5.73245	4.52257	5.07379
ENSRNOG00000007731	336.403	340.926	327.2	159.782	196.627	210.146	0.74613	2.31e-06	2.39e-05	LOC691995	10	-	57414744	57416295	1473	protein_coding	NA	322	320	317	157	213	231	9.1926	9.6394	9.06824	4.77046	5.88579	6.29315
ENSRNOG00000007732	1441.73	1369.03	1427.5	1904.16	1869.34	1871.3	-0.40416	3.53e-07	4.4e-06	Slc35c1	3	-	88065146	88071681	3027	protein_coding	solute	1380	1285	1383	1871	2025	2057	19.1713	18.8362	19.252	27.6646	27.2296	27.2697
ENSRNOG00000007738	6045.85	5772.31	6336.53	4872.86	5081.84	5489.28	0.22911	0.0011735	0.0060409	Hm13	3	+	154555181	154594098	1392	protein_coding	histocompatibility	5787	5418	6139	4788	5505	6034	174.823	172.704	185.834	153.949	160.97	173.95
ENSRNOG00000007756	2120.8	2069	2223.31	2051.73	1657.94	1753.95	0.22493	0.013341	0.045598	RGD1359310	7	+	140730296	140739408	1390	protein_coding	autophagy	2030	1942	2154	2016	1796	1928	61.4138	61.9922	65.2976	64.914	52.592	55.661
ENSRNOG00000007757	2682.87	2663.49	2853.97	2256.29	2253.36	2243.38	0.27505	0.00014742	0.00097798	Ppp3cb	15	+	8293592	8338152	2232	protein_coding	NA	2568	2500	2765	2217	2441	2466	48.3822	49.6991	52.1996	44.4564	44.5145	44.3362
ENSRNOG00000007769	1169.05	1051.54	1120.94	779.575	754.199	895.169	0.44235	1.84e-05	0.00015405	2020-03-02	7	-	18736909	18754963	1254	protein_coding	membrane	1119	987	1086	766	817	984	37.5247	34.9239	36.4921	27.3397	26.5187	31.4888
ENSRNOG00000007781	3162.4	2931.97	2989.18	2368.24	2594	2711.89	0.23777	0.0022451	0.010474	Stau1	3	-	169863711	169909847	3073	protein_coding	staufen	3027	2752	2896	2327	2810	2981	41.4224	39.7364	39.7102	33.892	37.2196	38.9277
ENSRNOG00000007799	16.7157	40.485	36.1262	115.003	103.391	90.9725	-1.182	2.13e-06	2.22e-05	Fam151a	5	+	130179452	130192201	1884	protein_coding	family	16	38	35	113	112	100	0.357128	0.894964	0.782805	2.68448	2.41972	2.12999
ENSRNOG00000007801	8326.5	7501.44	8062.33	5963.85	6082.52	5643.93	0.42676	1.72e-10	3.79e-09	R3hdm2	7	+	70870219	70978626	3746	protein_coding	R3H	7970	7041	7811	5860	6589	6204	89.4696	83.4006	87.8628	70.0153	71.5945	66.4604
ENSRNOG00000007805	1433.37	1229.47	1332.54	1651.76	1800.11	1511.05	-0.30255	0.0015625	0.0077163	Mybl2	3	+	165617194	165645609	3710	protein_coding	MYB	1372	1154	1291	1623	1950	1661	15.5512	13.8018	14.6629	19.5798	21.3938	17.9661
ENSRNOG00000007808	293.569	450.662	361.262	284.962	238.168	276.556	0.41945	0.010275	0.036965	Nap1l5	4	-	153970373	153972240	1609	protein_coding	nucleosome	281	423	350	280	258	304	7.34405	11.6651	9.16597	7.7887	6.52667	7.58188
ENSRNOG00000007822	849.366	692.506	793.744	1333.22	1301.62	1246.32	-0.70531	3.83e-12	1.11e-10	Vgll4	4	-	210069605	210129654	1296	protein_coding	vestigial-like	813	650	769	1310	1410	1370	26.3797	22.2542	25.0027	45.2407	44.2835	42.4204
ENSRNOG00000007829	315.508	354.776	316.878	548.552	565.88	562.21	-0.72029	1.04e-08	1.7e-07	Lactb2	5	+	4950859	4973620	1201	protein_coding	lactamase,	302	333	307	539	613	618	10.5742	12.3028	10.7711	20.0867	20.7752	20.6493
ENSRNOG00000007834	11932.9	10617.7	10850.2	9564.56	9524.87	9201.87	0.23604	0.00027402	0.0016928	Cand1	7	-	62113404	62151495	4383	protein_coding	cullin-associated	11422	9966	10512	9398	10318	10115	109.586	100.891	101.06	95.9681	95.8191	92.6091
ENSRNOG00000007858	1183.68	969.509	1086.88	728.689	960.98	743.245	0.39133	0.0011282	0.005836	Stil	5	+	137593818	137641722	3795	protein_coding	NA	1133	910	1053	716	1041	817	12.5546	10.6398	11.6918	8.44431	11.1652	8.63912
ENSRNOG00000007867	1648.58	1440.41	1417.18	1255.87	1236.07	1154.44	0.29626	0.0014583	0.0072825	Rngtt	5	+	53143346	53362337	4132	protein_coding	RNA	1578	1352	1373	1234	1339	1269	16.0595	14.5184	14.0016	13.3665	13.1901	12.3242
ENSRNOG00000007871	102.384	134.24	140.376	248.324	216.013	211.966	-0.72842	7.62e-05	0.00054734	Cabp7	14	-	85644750	85655064	2926	protein_coding	NA	98	126	136	244	234	233	1.40844	1.91073	1.95853	3.73232	3.25514	3.19551
ENSRNOG00000007881	1142.93	1038.76	1131.27	912.897	937.902	917.003	0.25126	0.0075097	0.028573	Mtmr14	4	+	208492229	208535256	2656	protein_coding	myotubularin	1094	975	1096	897	1016	1008	17.3211	16.2884	17.388	15.1157	15.5702	15.2297
ENSRNOG00000007882	1685.15	1625.79	1708.25	1142.9	1179.76	1105.32	0.53643	1.82e-10	3.97e-09	Ablim2	14	-	79676533	79799069	2685	protein_coding	actin	1613	1526	1655	1123	1278	1215	25.8202	25.7749	26.5463	19.133	19.8015	18.5599
ENSRNOG00000007883	260.138	262.087	303.46	342.972	353.559	384.814	-0.35897	0.013042	0.044787	Timm10	3	+	78747542	78751013	1056	protein_coding	translocase	249	246	294	337	383	423	9.91563	10.3365	11.7314	14.2833	14.7626	16.0744
ENSRNOG00000007895	1233.83	1165.54	1327.38	1998.81	2015.2	2116.93	-0.6998	1.9e-16	9.31e-15	Pdhb	15	+	22507948	22513889	1786	protein_coding	pyruvate	1181	1094	1286	1964	2183	2327	27.807	27.1793	30.3407	49.2179	49.7508	52.2846
ENSRNOG00000007909	1288.15	894.931	1227.26	1265.03	1438.24	1633.87	-0.32734	0.0086313	0.032044	Cd69	4	-	211685115	211693033	1604	protein_coding	NA	1233	840	1189	1243	1558	1796	32.3254	23.2369	31.2352	34.684	39.5359	44.9326
ENSRNOG00000007920	4106.83	3422.05	3772.61	3010.42	3090.65	2948.42	0.3136	7.3e-05	0.00052849	Ssbp3	5	+	130364179	130499466	1901	protein_coding	single	3931	3212	3655	2958	3348	3241	86.9573	74.9715	81.0162	69.6432	71.6855	68.4157
ENSRNOG00000007925	1558.74	1660.95	1633.94	2207.44	2017.97	2025.96	-0.35643	1.06e-05	9.32e-05	Pak6	3	+	117007787	117026619	2211	protein_coding	p21	1492	1559	1583	2169	2186	2227	28.3769	31.2867	30.1688	43.907	40.2429	40.4195
ENSRNOG00000007934	125.368	137.436	129.022	241.2	168.01	193.771	-0.53217	0.0047055	0.019486	Elfn2	7	-	119883205	119885667	2463	protein_coding	extracellular	120	129	125	237	182	213	2.04881	2.32396	2.13851	4.30672	3.0077	3.47036
ENSRNOG00000007939	55.3707	101.212	76.3811	141.463	118.161	149.195	-0.63605	0.0041203	0.01747	Naprt1	7	-	116814964	116818403	1833	protein_coding	nicotinate	53	95	74	139	128	164	1.2159	2.29966	1.70112	3.39403	2.84234	3.59038
ENSRNOG00000007943	28.2077	36.2234	31.9975	87.5241	92.3132	88.2433	-1.0558	1.29e-05	0.00011217	Gsdma	10	+	86378928	86391418	2910	protein_coding	gasdermin	27	34	31	86	100	97	0.390172	0.518428	0.448885	1.32272	1.39873	1.33764
ENSRNOG00000007944	2866.74	2421.64	2208.86	1796.28	1852.73	1793.07	0.44759	1.98e-06	2.09e-05	Edem1	4	+	217499573	217528646	2002	protein_coding	NA	2744	2273	2140	1765	2007	1971	64.7532	56.5971	50.6026	44.3302	45.8424	44.3852
ENSRNOG00000007946	3862.37	3776.82	3938.79	2933.08	2893.1	2783.76	0.4206	5.19e-10	1.05e-08	Bcl2l1	3	-	154662586	154716802	3897	protein_coding	Bcl2-like	3697	3545	3816	2882	3134	3060	67.978	68.7785	70.3086	56.4015	55.7777	53.6926
ENSRNOG00000007957	143.128	156.613	88.7672	359.256	312.942	283.834	-1.1136	3.29e-09	5.86e-08	Bzrap1	10	-	75025954	75047368	5572	protein_coding	TSPO	137	147	86	353	339	312	1.05708	1.19681	0.664918	2.89895	2.53181	2.2973
ENSRNOG00000007970	699.969	748.972	546.021	420.319	395.1	375.716	0.69465	2.36e-07	3.05e-06	Plxnc1	7	-	35914416	36063727	4725	protein_coding	plexin	670	703	529	413	428	413	5.96291	6.60171	4.71759	3.91211	3.68697	3.50758
ENSRNOG00000007971	3100.76	3252.65	3415.47	2305.14	2560.77	2719.17	0.35623	1.13e-05	9.9e-05	Wbp2	10	+	103647548	103654798	793	protein_coding	WW	2968	3053	3309	2265	2774	2989	157.39	170.827	175.829	127.837	142.384	151.256
ENSRNOG00000007972	168.202	184.313	151.73	272.75	262.169	299.299	-0.65105	7.66e-05	0.00054889	Rbbp9	3	-	145131500	145138290	1958	protein_coding	RB	161	173	147	268	284	329	3.45779	3.92045	3.16352	6.12611	5.90383	6.74283
ENSRNOG00000007975	2034.09	1624.73	1388.28	2291.91	2697.39	2103.28	-0.46603	8.1e-05	0.00057562	Ncoa2	5	+	10456313	10547228	4395	protein_coding	nuclear	1947	1525	1345	2252	2922	2312	18.6291	15.3962	12.8952	22.9336	27.0614	21.11
ENSRNOG00000007981	258.048	216.275	182.695	481.383	522.493	530.37	-1.123	3.43e-14	1.3e-12	Klhl23	3	+	62692399	62705970	3697	protein_coding	kelch-like	247	203	177	473	566	583	2.80952	2.4364	2.01739	5.72631	6.23154	6.32817
ENSRNOG00000007985	412.668	381.411	427.321	502.755	575.111	571.307	-0.40883	0.0010905	0.0056628	AABR06093628.1	18	+	1780428	1781714	1164	pseudogene	NA	395	358	414	494	623	628	14.2702	13.6469	14.987	18.9949	21.7853	21.6504
ENSRNOG00000007989	552.662	400.588	515.056	802.983	818.818	738.697	-0.64388	4.23e-07	5.18e-06	Chst1	3	+	88201237	88216361	2701	protein_coding	carbohydrate	529	376	499	789	887	812	8.236	6.17683	7.78471	13.0742	13.3668	12.064
ENSRNOG00000007990	4402.49	4042.11	3961.49	3684.16	3558.67	3291.38	0.23152	0.0019299	0.009232	Adipor2	4	-	217328527	217363832	2696	protein_coding	adiponectin	4214	3794	3838	3620	3855	3618	65.7294	62.4425	59.9862	60.0968	58.2013	53.8527
ENSRNOG00000007993	17.7604	35.158	19.6114	69.2051	60.9267	65.5002	-0.89606	0.00056835	0.0031989	Sh3tc1	14	+	79829771	79857492	4220	protein_coding	SH3	17	33	19	68	66	72	0.169403	0.34698	0.189718	0.721206	0.63659	0.684667
ENSRNOG00000008000	2209.6	2245.85	1966.3	1610.04	1527.78	1573.82	0.43574	1.9e-07	2.51e-06	Syt13	3	+	88516918	88555227	1423	protein_coding	synaptotagmin	2115	2108	1905	1582	1655	1730	62.5015	65.7307	56.41	49.7582	47.3392	48.7866
ENSRNOG00000008001	822.203	726.599	765.875	647.272	492.952	572.217	0.41235	0.00067822	0.003734	Rab3b	5	+	132343181	132408834	1141	protein_coding	RAB3B,	787	682	742	636	534	629	29.0051	26.5217	27.4021	24.9479	19.0495	22.122
ENSRNOG00000008005	1976.63	1455.33	1687.61	1075.73	1221.3	1098.04	0.56739	1.71e-07	2.28e-06	Akna	5	-	83298322	83336921	5353	protein_coding	AT-hook	1892	1366	1635	1057	1323	1207	14.8631	11.3229	12.8702	8.83773	10.0598	9.04835
ENSRNOG00000008017	743.848	860.839	756.586	636.077	563.11	663.189	0.32624	0.0042808	0.01803	Cdk5	4	+	7294309	7298788	1160	protein_coding	cyclin-dependent	712	808	733	625	610	729	25.8111	30.9069	26.6264	24.1149	21.4042	25.219
ENSRNOG00000008019	830.56	1024.91	741.103	1175.47	1046.83	1078.93	-0.32927	0.0048335	0.019938	Oxr1	7	+	80737304	80812054	4370	protein_coding	NA	795	962	718	1155	1134	1186	11.0846	14.1529	10.0314	17.1401	15.3042	15.7802
ENSRNOG00000008030	3570.89	3786.41	3783.96	6572.45	6725.02	6378.08	-0.80852	6.08e-36	1.44e-33	Shc2	7	+	13117670	13139889	3904	protein_coding	SHC	3418	3554	3666	6458	7285	7011	36.8169	40.3934	39.5684	74.0374	75.9535	72.0658
ENSRNOG00000008034	254.914	229.06	167.213	295.14	278.786	332.05	-0.42318	0.013007	0.0447	Tmeff1	5	+	68842285	68926413	2481	protein_coding	transmembrane	244	215	162	290	302	365	4.13569	3.84516	2.75141	5.2316	4.9546	5.90371
ENSRNOG00000008052	1070.85	913.043	1068.3	740.902	639.73	715.954	0.51926	1.8e-06	1.92e-05	Atp13a2	5	+	163224537	163243882	3789	protein_coding	ATPase	1025	857	1035	728	693	787	11.3759	10.036	11.5102	8.59943	7.44452	8.33507
ENSRNOG00000008055	1433.37	1429.76	1327.38	1720.97	1645.94	1755.77	-0.28271	0.00070156	0.0038313	Ccne2	5	+	29160461	29171995	3027	protein_coding	cyclin	1372	1342	1286	1691	1783	1930	19.0602	19.6717	17.9017	25.0031	23.9755	25.5861
ENSRNOG00000008057	7082.23	7158.38	7722.75	6210.14	5749.26	6083.33	0.27943	2.42e-05	0.00019684	Krt7	7	+	140862269	140876993	1374	protein_coding	keratin	6779	6719	7482	6102	6228	6687	207.474	216.98	229.455	198.769	184.497	195.301
ENSRNOG00000008061	181.783	230.125	175.47	94.6482	148.624	120.084	0.57915	0.0034827	0.015157	Nuak1	7	+	25184054	25253032	2864	protein_coding	NUAK	174	216	170	93	161	132	2.55483	3.34644	2.50116	1.45336	2.28813	1.84952
ENSRNOG00000008062	162.978	224.798	162.052	261.555	247.399	297.48	-0.48781	0.0050827	0.020782	Dqx1	4	+	178575609	178584448	2606	protein_coding	DEAQ	156	211	157	257	268	327	2.5173	3.59262	2.53858	4.41389	4.1859	5.03538
ENSRNOG00000008064	615.346	630.713	652.336	982.102	806.817	897.898	-0.4788	1.31e-05	0.00011354	Naga	7	-	123547945	123556139	1758	protein_coding	alpha-N-acetylgalactosaminidase	589	592	632	965	874	987	14.089	14.9419	15.1483	24.5681	20.2358	22.5298
ENSRNOG00000008065	1106.37	1120.79	1236.55	2047.66	2042.89	1825.82	-0.75019	5.16e-17	2.73e-15	Wwc1	10	-	20535873	20689272	3576	protein_coding	WW	1059	1052	1198	2012	2213	2007	12.4533	13.0533	14.1165	25.1822	25.1891	22.5221
ENSRNOG00000008081	1730.07	1684.39	1736.12	2032.39	2083.51	2024.14	-0.24835	0.0010906	0.0056628	Ddx27	3	+	169927524	169946720	2577	protein_coding	DEAD-box	1656	1581	1682	1997	2257	2225	27.0228	27.222	27.5029	34.6838	35.6488	34.6477
ENSRNOG00000008098	68.9522	84.1662	74.3167	39.6912	36.9253	35.4793	0.72554	0.0029483	0.013137	Lrrc4	4	-	55859570	55861528	1959	protein_coding	leucine	66	79	72	39	40	39	1.41675	1.78935	1.54869	0.891032	0.831101	0.798894
ENSRNOG00000008103	10504.8	10753	11503.6	8603.83	8313.73	8847.98	0.34176	5.85e-08	8.56e-07	Mdh1	14	-	106449340	106463995	1240	protein_coding	malate	10055	10093	11145	8454	9006	9726	340.993	361.161	378.726	305.143	295.623	314.754
ENSRNOG00000008106	2837.49	3057.68	3179.1	3620.04	3995.31	3932.74	-0.34105	5.77e-06	5.45e-05	Shmt2	7	-	70998104	71003174	2045	protein_coding	serine	2716	2870	3080	3557	4328	4323	55.8498	62.2718	63.4635	77.8491	86.1434	84.8303
ENSRNOG00000008108	1732.16	1764.29	1820.76	2167.75	2125.05	2184.25	-0.2789	0.00022731	0.0014321	Ubr7	6	+	135842580	135862537	3244	protein_coding	ubiquitin	1658	1656	1764	2130	2302	2401	21.4926	22.6507	22.9131	29.3874	28.8837	29.701
ENSRNOG00000008116	526.544	420.831	432.482	315.494	310.172	329.32	0.49323	0.00036472	0.0021841	Ppap2b	5	+	128551196	128626137	3079	protein_coding	phospholipid	504	395	419	310	336	362	6.88345	5.69233	5.73417	4.50625	4.44179	4.718
ENSRNOG00000008133	986.225	898.127	957.86	2028.32	1789.03	1993.21	-1.0015	1.55e-28	2.33e-26	Mfng	7	-	119970579	119988416	1770	protein_coding	MFNG	944	843	928	1993	1938	2191	22.4277	21.1328	22.0923	50.3961	44.5665	49.6739
ENSRNOG00000008138	32.3866	23.4387	21.6757	66.152	92.3132	72.778	-1.0457	3.75e-05	0.00029179	RGD1309108	8	-	43571129	43623841	2319	protein_coding	junctional	31	22	21	65	100	80	0.562142	0.420944	0.381579	1.25451	1.7552	1.38436
ENSRNOG00000008144	3481.04	3163.16	3611.59	2466.96	2688.16	2571.79	0.39979	2.34e-07	3.03e-06	Irf1	10	+	38891468	38898469	2039	protein_coding	interferon	3332	2969	3499	2424	2912	2827	68.7184	64.6094	72.3091	53.2082	58.1303	55.6375
ENSRNOG00000008157	259.093	253.564	259.076	162.836	125.546	168.299	0.66974	0.00010239	0.0007106	Syn2	4	+	210326340	210483842	2641	protein_coding	synapsin	248	238	251	160	136	185	3.94883	3.99863	4.00472	2.71153	2.09604	2.81101
ENSRNOG00000008163	2337.06	2403.53	2649.6	1600.88	1801.03	1881.31	0.47069	7.48e-08	1.07e-06	Atp6v1g1	5	+	83481867	83488047	1074	protein_coding	ATPase	2237	2256	2567	1573	1951	2068	87.5884	93.2046	100.714	65.5522	73.9403	77.269
ENSRNOG00000008169	450.279	321.749	200.242	761.256	666.501	558.571	-0.89312	1.07e-06	1.19e-05	SLC24A2	5	-	109317349	109564102	6035	protein_coding	solute	431	302	194	748	722	614	3.00321	2.22041	1.35454	5.54737	4.86954	4.08273
ENSRNOG00000008173	1520.08	1277.41	856.707	591.297	656.347	507.626	0.96716	1.44e-10	3.23e-09	Sesn3	8	+	12768653	12818203	2921	protein_coding	sestrin	1455	1199	830	581	711	558	20.9467	18.2134	11.9733	8.90241	9.90755	7.66588
ENSRNOG00000008177	9470.48	9030.28	10779	5232.11	5552.64	5472.91	0.83236	3.17e-29	5.08e-27	Pim2	X	-	16243856	16249125	2026	protein_coding	Pim-2	9065	8476	10443	5141	6015	6016	188.154	185.633	217.196	113.572	120.844	119.159
ENSRNOG00000008178	2038.27	1909.19	2094.29	1272.15	1116.07	1242.68	0.71506	3.11e-16	1.47e-14	Nxn	10	+	63464227	63601539	1347	protein_coding	nucleoredoxin	1951	1792	2029	1250	1209	1366	60.9081	59.03	63.4718	41.5341	36.5331	40.6951
ENSRNOG00000008180	3674.32	3080.05	3629.13	4661.17	4830.75	4472.21	-0.41777	1.61e-07	2.17e-06	Lyn	5	+	21307089	21422838	3431	protein_coding	LYN	3517	2891	3516	4580	5233	4916	43.1059	37.3878	43.1812	59.7458	62.0809	57.4977
ENSRNOG00000008181	811.755	732.991	840.192	1052.33	1008.98	959.76	-0.32812	0.0012088	0.0061925	Chek1	8	-	39184021	39204447	2336	protein_coding	NA	777	688	814	1034	1093	1055	13.9873	13.0683	14.6831	19.8112	19.0448	18.1234
ENSRNOG00000008182	561.02	525.239	622.403	2010	1739.18	2088.73	-1.7043	4.54e-61	3.38e-58	Htra3	14	+	79875571	79902664	1403	protein_coding	HtrA	537	493	603	1975	1884	2296	17.6145	17.0632	19.8196	68.9512	59.8165	71.8692
ENSRNOG00000008184	3098.67	2898.94	3000.54	3844.96	3979.62	4031.9	-0.39155	9.67e-09	1.59e-07	Esrp1	5	-	29303696	29357287	2724	protein_coding	epithelial	2966	2721	2907	3778	4311	4432	50.3332	48.7225	49.4322	68.2376	70.8117	71.7724
ENSRNOG00000008194	5271.71	4698.39	5303.32	3423.62	3140.49	3164.93	0.63819	1.14e-17	6.51e-16	Znfx1	3	-	169947421	170007642	7013	protein_coding	zinc	5046	4410	5138	3364	3402	3479	32.3861	29.8653	33.0435	22.9797	21.1343	21.3079
ENSRNOG00000008203	58.5049	62.8583	93.9281	191.332	118.161	142.827	-0.82815	0.00022822	0.0014372	Synpr	15	-	18562899	18741366	1586	protein_coding	synaptoporin	56	59	91	188	128	157	1.48481	1.65064	2.41771	5.30539	3.285	3.97242
ENSRNOG00000008217	120.144	156.613	165.148	79.3824	86.7744	93.7017	0.62735	0.0024263	0.011183	Madcam1	7	-	13087425	13090827	1279	protein_coding	mucosal	115	147	160	78	94	103	3.78105	5.09976	5.27128	2.72952	2.99148	3.23166
ENSRNOG00000008219	2.08946	8.52315	10.3218	44.7798	53.5416	53.6738	-1.3389	6.73e-07	7.84e-06	Ccdc33	8	-	62586936	62669085	2981	protein_coding	coiled-coil	2	8	10	44	58	59	0.0282132	0.119078	0.141353	0.660623	0.791943	0.794235
ENSRNOG00000008222	164.023	189.64	197.146	239.165	291.71	252.904	-0.4548	0.0063742	0.024991	Timm9	6	-	103015075	103027902	894	protein_coding	translocase	157	178	191	235	316	278	7.38494	8.83457	9.00248	11.765	14.3872	12.4786
ENSRNOG00000008234	171.336	157.678	149.666	108.896	92.3132	105.528	0.5434	0.0052472	0.021355	Lrrc61	4	+	142850801	142870502	2772	protein_coding	leucine	164	148	145	107	100	116	2.48792	2.36903	2.20415	1.72764	1.46837	1.67928
ENSRNOG00000008237	1574.41	1676.93	1523.49	939.358	805.894	1014.34	0.76221	4.11e-14	1.53e-12	Unc13b	5	+	63075168	63240229	7338	protein_coding	unc-13	1507	1574	1476	923	873	1115	11.7748	12.9767	11.556	7.67575	6.60235	8.31362
ENSRNOG00000008260	1276.66	1332.81	1318.09	1887.88	2233.98	1857.66	-0.5883	1.69e-10	3.73e-09	Cep152	3	-	124350158	124417461	5358	protein_coding	NA	1222	1251	1277	1855	2420	2042	9.59077	10.3599	10.0428	15.4954	18.384	15.2937
ENSRNOG00000008274	1182.63	1289.13	1284.03	764.31	684.964	714.134	0.76927	3.17e-15	1.34e-13	Xpc	4	+	187383715	187411243	3633	protein_coding	XPC	1132	1210	1244	751	742	785	13.1029	14.7782	14.4285	9.25204	8.31317	8.67088
ENSRNOG00000008276	750.116	669.068	585.244	1067.59	903.746	785.093	-0.43179	0.00068908	0.0037812	Adcy1	14	+	80947153	81055801	3219	protein_coding	NA	718	628	567	1049	979	863	9.37969	8.65648	7.42213	14.5854	12.3791	10.7584
ENSRNOG00000008277	1569.18	1537.36	1704.12	1011.62	879.745	1020.71	0.70121	1.6e-13	5.59e-12	Bag1	5	-	61785751	61798332	1308	protein_coding	Bcl2	1502	1443	1651	994	953	1122	48.2889	48.951	53.187	34.0127	29.656	34.4226
ENSRNOG00000008278	3089.27	2844.6	2923.12	2455.76	2442.61	2267.03	0.29992	6.28e-05	0.00046214	Nfrkb	8	+	32555212	32586755	5179	protein_coding	nuclear	2957	2670	2832	2413	2646	2492	24.0099	22.8754	23.0417	20.8533	20.7956	19.3091
ENSRNOG00000008279	1071.89	1092.03	1100.3	1572.38	1502.86	1582.01	-0.49962	4.01e-09	7.02e-08	Mrps15	5	+	147824053	147834646	2200	protein_coding	mitochondrial	1026	1025	1066	1545	1628	1739	19.6115	20.673	20.4174	31.4318	30.1203	31.7202
ENSRNOG00000008283	921.452	1051.54	919.669	1845.13	1718.87	1775.78	-0.85839	4.23e-21	3.46e-19	B4galt5	3	-	170196325	170211612	1831	protein_coding	beta-1,4-galactosyltransferase	882	987	891	1813	1862	1952	20.2565	23.9184	20.5048	44.3172	41.3923	42.781
ENSRNOG00000008287	456.547	466.643	521.249	671.697	542.802	602.238	-0.31119	0.012849	0.044226	Nle1	10	-	69882122	69890716	1750	protein_coding	notchless	437	438	505	660	588	662	10.5009	11.1055	12.1596	16.8799	13.6763	15.1803
ENSRNOG00000008292	1955.73	1867.64	1758.83	1451.27	1452.09	1496.5	0.33507	4.59e-05	0.00034899	Hif1a	6	+	106242730	106287704	3706	protein_coding	hypoxia	1872	1753	1704	1426	1573	1645	21.2415	20.9884	19.3745	17.2217	17.2763	17.8123
ENSRNOG00000008296	708.327	756.43	946.506	1163.26	1004.37	1219.94	-0.46495	9.51e-05	0.00066589	Tpgs1	7	-	13080966	13086888	1555	protein_coding	tubulin	678	710	917	1143	1088	1341	18.3351	20.2596	24.8488	32.8987	28.4791	34.6065
ENSRNOG00000008305	899.513	837.4	740.071	1388.17	1144.68	1146.25	-0.54518	8.23e-07	9.41e-06	Sc5d	8	-	45001503	45010434	2158	protein_coding	sterol-C5-desaturase	861	786	717	1364	1240	1260	16.7779	16.1612	14.0002	28.2895	23.3883	23.4303
ENSRNOG00000008309	250.735	398.457	368.487	466.117	416.332	501.258	-0.40121	0.011176	0.039594	Rpa3	4	-	34139498	34142529	617	protein_coding	replication	240	374	357	458	451	551	16.3573	26.8961	24.3809	33.2233	29.7522	35.8365
ENSRNOG00000008313	30.2972	14.9155	15.4827	66.152	88.6207	100.979	-1.3076	4.23e-07	5.18e-06	Hoxb3	10	+	83984850	83997960	1652	protein_coding	homeo	29	14	15	65	96	111	0.738198	0.376028	0.382602	1.76103	2.36532	2.69632
ENSRNOG00000008314	982.046	770.28	810.259	715.459	643.423	649.544	0.33469	0.0041323	0.017516	Orc3	5	-	54590014	54644408	2154	protein_coding	origin	940	723	785	703	697	714	18.3513	14.8934	15.3564	14.6074	13.1709	13.3018
ENSRNOG00000008316	4575.92	3859.92	4037.88	3773.72	3530.06	3542.47	0.1975	0.011579	0.040762	Vps39	3	-	118634996	118673025	4386	protein_coding	VPS39	4380	3623	3912	3708	3824	3894	41.9943	36.6524	37.5834	37.8385	35.4877	35.6276
ENSRNOG00000008320	1228.6	1402.06	1285.06	961.748	1035.75	1154.44	0.30129	0.0025502	0.011678	Lypla1	5	-	19341836	19370923	2355	protein_coding	lysophospholipase	1176	1316	1245	945	1122	1269	20.9991	24.7952	22.2764	17.9599	19.3923	21.6237
ENSRNOG00000008329	1641.27	1936.89	2005.52	1383.08	1366.24	1764.87	0.29342	0.0068902	0.026641	Ndufb11	X	+	2580319	2582577	849	protein_coding	NADH:ubiquinone	1571	1818	1943	1359	1480	1940	77.8133	95.0143	96.4343	71.6432	70.9549	91.6966
ENSRNOG00000008336	0	1.06539	0	22.3899	13.847	2.72917	-0.56285	0.006617	0.025747	Tnfrsf11b	7	-	94436613	94464618	2785	protein_coding	TNF	0	1	0	22	15	3	0	0.0159323	0	0.353558	0.219227	0.043227
ENSRNOG00000008337	3045.39	2895.74	3206.97	1965.22	2185.98	2252.48	0.50249	4.45e-10	9.08e-09	Gjd2	3	-	112040926	112043925	1896	protein_coding	gap	2915	2718	3107	1931	2368	2476	64.6525	63.6083	69.0509	45.5834	50.836	52.4048
ENSRNOG00000008354	1268.3	1297.65	1432.66	991.262	1002.52	981.593	0.41371	6.87e-06	6.38e-05	Slc9a8	3	+	170326024	170373076	2148	protein_coding	solute	1214	1218	1388	974	1086	1079	23.7667	25.1603	27.2284	20.2949	20.579	20.1579
ENSRNOG00000008371	0	0	0	20.3545	16.6164	14.5556	-0.85315	0.00021725	0.0013733	Igfbp1	14	+	81083056	81088123	1502	protein_coding	NA	0	0	0	20	18	16	0	0	0	0.595968	0.487788	0.427473
ENSRNOG00000008374	1408.3	1403.12	1490.46	1116.44	1080.06	1204.48	0.32934	0.00022562	0.0014226	Nipsnap1	14	+	85791355	85815289	1884	protein_coding	nipsnap	1348	1317	1444	1097	1170	1324	30.0881	31.0176	32.2963	26.0609	25.2774	28.2011
ENSRNOG00000008376	0	0	0	17.3013	12.9238	7.2778	-0.62335	0.0029296	0.013083	Slc2a3	4	-	222573369	222584541	1607	protein_coding	solute	0	0	0	17	14	8	0	0	0	0.473474	0.354601	0.199771
ENSRNOG00000008378	652.956	769.215	797.873	525.145	545.571	589.502	0.39771	0.00073712	0.0039976	Zfp414	7	+	18675411	18678017	1116	protein_coding	zinc	625	722	773	516	591	648	23.5505	28.7062	29.1865	20.6942	21.5552	23.3008
ENSRNOG00000008392	10639.5	10211.8	10102.9	7630.88	7261.35	6983.96	0.49405	2.76e-15	1.18e-13	Sbf1	7	-	129946917	129973401	5682	protein_coding	SET	10184	9585	9788	7498	7866	7677	75.8915	75.3676	73.0887	59.47	56.7377	54.5935
ENSRNOG00000008401	458.637	596.621	613.113	1358.66	1162.22	1225.4	-1.1071	1.03e-20	8.15e-19	Card10	7	-	119991064	120018980	3124	protein_coding	caspase	439	560	594	1335	1259	1347	5.90933	7.95389	8.01202	19.1264	16.4037	17.3028
ENSRNOG00000008414	14058.9	15827.5	16558.2	12703.2	11866.9	14353.6	0.24909	0.0018453	0.0088903	Bsg	7	-	13044573	13051789	1663	protein_coding	basigin	13457	14856	16042	12482	12855	15778	380.048	442.7	453.973	375.191	351.403	425.223
ENSRNOG00000008421	197.454	174.725	157.923	349.079	311.095	324.772	-0.80739	3.73e-07	4.61e-06	Klhl5	14	-	44618848	44658817	3394	protein_coding	kelch-like	189	164	153	343	337	357	2.34172	2.14405	1.89953	4.52319	4.04153	4.221
ENSRNOG00000008423	144.173	125.717	94.9603	240.183	292.633	249.265	-0.94973	2.91e-07	3.67e-06	Gpr22	6	-	59683771	59690751	4533	protein_coding	G	138	118	92	236	317	274	1.2802	1.15505	0.855201	2.33018	2.84644	2.42563
ENSRNOG00000008427	559.975	599.817	604.856	382.664	427.41	453.043	0.45509	0.00020847	0.0013246	Necap2	5	-	163302214	163314566	1879	protein_coding	NECAP	536	563	586	376	463	498	11.9956	13.2949	13.1413	8.9562	10.0296	10.6356
ENSRNOG00000008431	1008.16	942.874	926.895	3094.89	2437.99	2454.44	-1.419	3.51e-45	1.34e-42	Gabbr2	5	-	66802348	67142203	5475	protein_coding	gamma-aminobutyric	965	885	898	3041	2641	2698	7.41188	7.17236	6.91128	24.8597	19.6342	19.775
ENSRNOG00000008432	923.541	1044.09	1142.62	601.474	696.965	625.891	0.66096	3.69e-09	6.51e-08	Slc22a5	10	-	38982888	39009871	3017	protein_coding	solute	884	980	1107	591	755	688	12.3215	14.413	15.461	8.76749	10.1859	9.15108
ENSRNOG00000008440	35.5208	15.9809	3.09653	76.3292	98.7751	80.9655	-1.151	1.86e-05	0.00015581	Cttnbp2	4	-	42516939	42680592	5935	protein_coding	NA	34	15	3	75	107	89	0.240904	0.112143	0.0212994	0.565592	0.733823	0.601767
ENSRNOG00000008441	3021.36	2667.75	2659.92	2211.51	2046.58	1955.91	0.41593	6.15e-07	7.26e-06	Map3k3	10	+	94029306	94098038	4610	protein_coding	NA	2892	2504	2577	2173	2217	2150	26.3805	24.1011	23.5548	21.097	19.5746	18.7153
ENSRNOG00000008443	3428.8	3393.28	3383.48	3905	3746.07	3922.73	-0.17872	0.0066424	0.025825	RGD1306151	4	+	233247179	233290087	4168	protein_coding	family	3282	3185	3278	3837	4058	4312	33.1128	33.9066	33.1396	41.2028	39.6289	41.5155
ENSRNOG00000008449	47.0129	34.0926	37.1584	74.2937	81.2356	73.6877	-0.67757	0.0055155	0.022234	Neurod4	7	-	9865740	9877521	3326	protein_coding	neuronal	45	32	36	73	88	81	0.568952	0.426904	0.456086	0.982344	1.07693	0.977286
ENSRNOG00000008451	585.049	581.705	561.504	406.071	433.872	385.723	0.4696	9.62e-05	0.00067294	Fut8	6	+	109693324	109922266	2277	protein_coding	fucosyltransferase	560	546	544	399	470	424	10.3421	10.6398	10.067	7.84283	8.40162	7.47243
ENSRNOG00000008459	197.454	278.068	285.913	171.995	141.239	174.667	0.55868	0.0020773	0.0098333	Anapc13	8	+	110505168	110513584	616	protein_coding	anaphase	189	261	277	169	153	192	12.9023	18.8002	18.9481	12.2792	10.1097	12.5078
ENSRNOG00000008461	1078.16	1521.38	1595.75	1071.66	908.362	1242.68	0.35584	0.0072404	0.027737	Smdt1	7	+	123563597	123565558	324	protein_coding	single-pass	1032	1428	1546	1053	984	1366	133.943	195.563	201.062	145.461	123.617	169.186
ENSRNOG00000008475	45.9681	47.9427	44.3836	67.1697	123.7	91.8822	-0.74133	0.0022139	0.010351	Fut9	5	-	44660497	44863523	2151	protein_coding	fucosyltransferase	44	45	43	66	134	101	0.860196	0.928271	0.842353	1.3733	2.53567	1.88426
ENSRNOG00000008480	185.962	200.294	216.757	515.985	422.794	468.508	-1.1234	1.79e-14	6.93e-13	Kcnab3	10	+	55669298	55675728	2112	protein_coding	potassium	178	188	210	507	458	515	3.54414	3.94972	4.18978	10.7443	8.82673	9.78526
ENSRNOG00000008510	1292.33	932.22	1276.8	466.117	540.032	494.89	1.1497	1.27e-19	8.85e-18	Abtb2	3	+	100136624	100289999	4099	protein_coding	ankyrin	1237	875	1237	458	585	544	12.6904	9.47181	12.7162	5.00093	5.80906	5.32574
ENSRNOG00000008516	1292.33	1353.05	1289.19	1527.6	1804.72	1841.28	-0.38332	3.87e-05	0.00029984	LOC688684	5	-	129203880	129204263	384	protein_coding	-	1237	1270	1249	1501	1955	2024	135.464	146.749	137.056	174.949	207.226	211.514
ENSRNOG00000008517	77.31	93.7547	63.995	159.782	221.552	163.75	-0.98909	2.25e-06	2.33e-05	Cdc42ep1	7	+	120058685	120062286	2235	protein_coding	CDC42	74	88	62	157	240	180	1.39232	1.74706	1.16891	3.14402	4.37081	3.23187
ENSRNOG00000008524	799.219	794.784	689.494	498.684	470.797	424.842	0.67572	1.32e-08	2.13e-07	Glcci1	4	+	34142803	34470794	2452	protein_coding	glucocorticoid	765	746	668	490	510	467	13.1198	13.4996	11.4795	8.94414	8.46599	7.64285
ENSRNOG00000008534	50.147	60.7275	63.995	157.747	111.699	186.494	-1.0758	1.43e-06	1.57e-05	Dusp15	3	-	154820985	154831486	3130	protein_coding	dual	48	57	62	155	121	205	0.647366	0.811151	0.83788	2.22494	1.57956	2.63838
ENSRNOG00000008539	28.2077	7.45776	6.19306	222.881	168.01	201.049	-2.517	6.12e-24	6.33e-22	Lgals2	7	-	120062257	120069133	608	protein_coding	galectin	27	7	6	219	182	221	1.86743	0.510854	0.415828	16.1214	12.1842	14.5864
ENSRNOG00000008543	0	4.26158	3.09653	24.4253	21.232	29.1112	-0.9425	0.00021303	0.0013503	Pdlim2	15	-	55569718	55581479	1528	protein_coding	PDZ	0	4	3	24	23	32	0	0.116155	0.0827302	0.702993	0.612678	0.840399
ENSRNOG00000008551	5793.03	5600.78	6071.26	6763.78	6172.98	7353.31	-0.21204	0.0046063	0.019171	Rps7	6	-	56601565	56606473	697	protein_coding	ribosomal	5545	5257	5882	6646	6687	8083	334.544	334.663	355.597	426.767	390.505	465.371
ENSRNOG00000008557	1304.87	1409.52	1469.82	954.624	1114.22	1165.36	0.35768	0.00034146	0.0020597	Abcb8	4	-	7307908	7323157	2813	protein_coding	ATP	1249	1323	1424	938	1207	1281	18.6714	20.8686	21.3308	14.9244	17.4649	18.2742
ENSRNOG00000008565	262.227	367.561	297.267	260.537	152.317	191.042	0.53528	0.0038362	0.016445	Nkiras1	15	-	12240425	12245726	2976	protein_coding	NFKB	251	345	288	256	165	210	3.54671	5.14386	4.0778	3.85008	2.25673	2.83169
ENSRNOG00000008566	544.304	695.702	642.014	802.983	684.964	866.968	-0.30512	0.014377	0.048489	Mrpl15	5	+	19392158	19402384	668	protein_coding	mitochondrial	521	653	622	789	742	953	32.7979	43.375	39.2356	52.8644	45.2122	57.25
ENSRNOG00000008569	798.174	984.424	1063.14	710.37	704.35	816.023	0.33287	0.0052626	0.0214	Ndufa6	7	-	123567781	123571638	517	protein_coding	NADH:ubiquinone	764	924	1030	698	763	897	62.1424	79.302	83.9485	60.4265	60.0706	69.6243
ENSRNOG00000008577	1615.15	1581.05	1551.36	1195.82	1173.3	1210.84	0.39732	1.71e-06	1.84e-05	Fbf1	10	+	103567053	103592829	3673	protein_coding	Fas	1546	1484	1503	1175	1271	1331	26.0465	26.381	25.3735	21.0696	20.7266	21.399
ENSRNOG00000008578	4065.04	4198.72	4167.93	3770.66	3362.97	3586.14	0.21024	0.0027312	0.012336	Cdk16	X	-	2500720	2512068	3059	protein_coding	cyclin-dependent	3891	3941	4038	3705	3643	3942	58.7307	62.7665	61.0733	59.521	53.2238	56.7799
ENSRNOG00000008592	9.40257	22.3733	20.6435	26.4608	55.3879	54.5835	-0.70947	0.0084125	0.031427	Barx2	8	-	32974173	33040278	852	protein_coding	BARX	9	21	20	26	60	60	0.44421	1.09366	0.989138	1.36583	2.86642	2.82599
ENSRNOG00000008595	180.738	220.537	245.658	110.932	156.932	158.292	0.51277	0.0070075	0.026991	Ttc12	8	-	52390859	52436391	2211	protein_coding	tetratricopeptide	173	207	238	109	170	174	3.29035	4.15417	4.53581	2.20648	3.1296	3.15805
ENSRNOG00000008598	1712.31	1446.81	1340.8	1300.65	1313.62	1118.96	0.25889	0.014318	0.048349	Btbd7	6	-	135867662	135916888	4062	protein_coding	BTB	1639	1358	1299	1278	1423	1230	16.9677	14.8341	13.4752	14.0817	14.2591	12.1513
ENSRNOG00000008609	6.26838	6.39237	5.16088	20.3545	23.0783	38.2084	-0.83432	0.0016069	0.0078924	Capn3	3	+	118776658	118825810	2834	protein_coding	calpain	6	6	5	20	25	42	0.08903	0.0939408	0.0743424	0.315859	0.359061	0.594715
ENSRNOG00000008612	581.915	756.43	678.14	556.694	492.952	470.328	0.38402	0.0026244	0.011937	Agbl5	6	-	36653651	36671181	3282	protein_coding	ATP/GTP	557	710	657	547	534	517	7.13677	9.59892	8.43516	7.45953	6.62263	6.32137
ENSRNOG00000008615	1700.82	1734.46	2026.16	2847.59	2750.01	2645.48	-0.57827	1.46e-11	3.92e-10	Mal2	7	+	94768727	94801520	2776	protein_coding	mal,	1628	1628	1963	2798	2979	2908	24.6615	26.0218	29.7966	45.1119	43.6797	42.0372
ENSRNOG00000008616	4711.73	4124.14	3673.52	5199.54	5315.39	4828.82	-0.28687	0.00088735	0.0047078	Ubr3	3	+	62759980	62914683	6183	protein_coding	ubiquitin	4510	3871	3559	5109	5758	5308	66.9445	60.6288	52.9356	80.7146	82.7281	75.1871
ENSRNOG00000008619	213.125	155.548	202.307	355.185	324.019	319.313	-0.72442	7.75e-06	7.1e-05	Agtrap	5	-	168546220	168556520	2154	protein_coding	angiotensin	204	146	196	349	351	351	3.98263	3.00753	3.83422	7.25175	6.63269	6.53914
ENSRNOG00000008628	3472.68	3619.14	3502.18	4863.7	4602.74	4408.53	-0.38267	2.5e-08	3.87e-07	Ica1	4	-	34493597	34639858	1883	protein_coding	islet	3324	3397	3393	4779	4986	4846	74.2328	80.0475	75.9276	113.592	107.778	103.274
ENSRNOG00000008632	448.189	338.795	351.972	219.828	306.48	282.924	0.44291	0.0060213	0.023859	Invs	5	+	68566901	68726568	4919	protein_coding	inversin	429	318	341	216	332	311	3.66746	2.86849	2.92108	1.96535	2.74719	2.53713
ENSRNOG00000008637	1226.51	1473.44	1484.27	1024.85	892.668	889.711	0.5538	1.17e-07	1.62e-06	Strada	10	-	94104054	94133270	2028	protein_coding	STE20	1174	1383	1438	1007	967	978	25.2655	31.4051	31.0099	23.0658	20.1433	20.0851
ENSRNOG00000008642	4153.85	3643.65	4123.55	2183.01	2156.44	2096.92	0.87105	4.86e-30	8.13e-28	Snx11	10	-	84421495	84432020	2496	protein_coding	sorting	3976	3420	3995	2145	2336	2305	66.9864	60.7973	67.4433	38.4632	38.094	37.0583
ENSRNOG00000008659	859.813	783.065	695.687	994.315	1044.99	855.141	-0.29306	0.010232	0.036847	Arhgap21	17	-	89415087	89486545	6574	protein_coding	Rho	823	735	674	977	1132	940	5.26448	4.9609	4.32013	6.65163	7.00882	5.73796
ENSRNOG00000008672	4876.8	5094.72	5489.12	3578.31	3704.53	4010.07	0.4443	2.03e-09	3.71e-08	Chmp5	5	+	61798614	61815784	1354	protein_coding	charged	4668	4782	5318	3516	4013	4408	144.976	156.709	165.499	116.223	120.636	130.642
ENSRNOG00000008673	4953.07	5263.05	5761.61	4079.03	4117.17	4943.45	0.27464	0.0013867	0.0069836	Arpc3	12	-	41533346	41548335	872	protein_coding	actin	4741	4940	5582	4008	4460	5434	228.633	251.37	269.736	205.719	208.184	250.07
ENSRNOG00000008678	24.0288	22.3733	17.547	132.304	89.5438	93.7017	-1.5712	2.49e-10	5.29e-09	Antxr1	4	-	183514052	183699805	3326	protein_coding	ANTXR	23	21	17	130	97	103	0.290798	0.280156	0.215374	1.74938	1.18707	1.24272
ENSRNOG00000008683	255.959	198.163	287.977	112.967	129.238	96.4308	0.96732	3.53e-07	4.4e-06	Alk	6	+	32580734	33082961	4775	protein_coding	ALK	245	186	279	111	140	106	2.15763	1.72839	2.46205	1.04043	1.19339	0.890823
ENSRNOG00000008688	1052.04	939.678	906.251	708.335	675.732	611.335	0.51613	1.93e-06	2.04e-05	Usp45	5	+	40573111	40639486	3166	protein_coding	ubiquitin	1007	882	878	696	732	672	13.3753	12.3612	11.6856	9.83923	9.41084	8.5176
ENSRNOG00000008691	98.2046	68.1852	109.411	169.96	201.243	222.883	-0.91595	6.65e-06	6.22e-05	Ick	8	+	84982701	85037684	2353	protein_coding	intestinal	94	64	106	167	218	245	1.67993	1.20687	1.89824	3.17656	3.77105	4.17834
ENSRNOG00000008704	1467.85	1567.2	1548.27	1018.74	1128.07	1144.43	0.46363	2.33e-07	3.03e-06	Nlk	10	+	65679688	65803568	4746	protein_coding	nemo	1405	1471	1500	1001	1222	1258	12.449	13.7527	13.3177	9.43994	10.4802	10.6368
ENSRNOG00000008708	727.132	748.972	799.937	1034.01	901.9	907.905	-0.30815	0.0031571	0.013955	Pycrl	7	-	116842455	116847953	1459	protein_coding	NA	696	703	775	1016	977	998	20.0604	21.3798	22.3827	31.1675	27.2563	27.4495
ENSRNOG00000008712	331.179	321.749	316.878	446.78	468.951	436.668	-0.44996	0.00054511	0.0030879	RGD1304595	5	+	83497715	83521432	3795	protein_coding	transmembrane	317	302	307	439	508	480	3.51263	3.531	3.40873	5.17745	5.44854	5.07561
ENSRNOG00000008713	1044.73	963.116	920.702	762.274	720.966	664.099	0.43047	4.07e-05	0.00031378	Slc41a2	7	+	26651682	26734269	4470	protein_coding	solute	1000	904	892	749	781	730	9.40757	8.97354	8.4086	7.49958	7.11167	6.55352
ENSRNOG00000008716	3266.87	2940.49	3166.72	4381.3	4082.09	3746.25	-0.3727	2.2e-06	2.29e-05	Nefh	14	-	85859193	85869178	3843	protein_coding	neurofilament	3127	2760	3068	4305	4422	4118	34.2171	31.867	33.6396	50.1378	46.8356	43.0007
ENSRNOG00000008720	844.142	984.424	1017.73	711.388	722.812	774.176	0.35064	0.0011106	0.0057507	Wbp1	4	-	178636944	178639343	1175	protein_coding	WW	808	924	986	699	783	851	28.9174	34.8929	35.3594	26.6258	27.1239	29.0637
ENSRNOG00000008725	2090.5	2043.43	2032.36	1469.59	1482.55	1540.16	0.44709	8.8e-09	1.46e-07	Slc37a3	4	-	66927271	66959185	1485	protein_coding	solute	2001	1918	1969	1444	1606	1693	86.0386	87.0187	84.8346	66.0832	66.8397	69.4668
ENSRNOG00000008741	5040.82	4688.8	4302.11	4164.52	4123.63	3822.66	0.20814	0.0063071	0.024794	Camsap2	13	-	58197543	58276568	7216	protein_coding	calmodulin	4825	4401	4168	4092	4467	4202	28.1181	27.0619	24.3387	25.3806	25.1969	23.3678
ENSRNOG00000008747	1908.72	1716.35	1684.51	2552.45	2592.15	2271.58	-0.46934	4.76e-08	7.07e-07	Plekha5	4	+	238838538	239007298	4990	protein_coding	pleckstrin	1827	1611	1632	2508	2808	2497	23.1971	21.5828	20.7633	33.8922	34.5092	30.2543
ENSRNOG00000008752	511.918	474.1	460.351	627.935	641.577	560.391	-0.32152	0.0070761	0.027192	Nrf1	4	+	57139899	57198685	1656	protein_coding	nuclear	490	445	446	617	695	616	12.4429	11.9235	11.3486	16.6758	17.0825	14.9272
ENSRNOG00000008755	2931.51	2821.16	3146.07	3678.05	3459.9	3430.57	-0.24317	0.00094678	0.0049893	Acox1	10	+	103537778	103562620	3900	protein_coding	acyl-CoA	2806	2648	3048	3614	3748	3771	31.5586	31.4243	34.3499	43.2609	40.8011	40.4725
ENSRNOG00000008758	126.412	115.063	151.73	74.2937	39.6947	40.0279	1.0086	1.75e-05	0.00014714	Tspan18	3	-	88799485	88939055	3716	protein_coding	tetraspanin	121	108	147	73	43	44	1.36929	1.28959	1.66689	0.879245	0.471	0.475156
ENSRNOG00000008761	538.036	495.408	475.833	745.991	584.342	596.78	-0.33079	0.0093798	0.034216	Ncs1	3	-	15914623	15960622	1768	protein_coding	neuronal	515	465	461	733	633	656	12.2493	11.6701	10.9871	18.556	14.573	14.8895
ENSRNOG00000008764	2874.05	2754.04	2826.1	2126.02	2370.6	2294.33	0.30949	3.95e-05	0.00030533	Otud5	X	-	16252448	16284933	2734	protein_coding	OTU	2751	2585	2738	2089	2568	2522	44.1882	43.8121	44.0687	35.7134	39.9258	38.6576
ENSRNOG00000008785	805.487	731.926	833.999	546.517	617.575	522.182	0.46862	4.23e-05	0.00032403	Klf5	15	+	87216663	87231849	3232	protein_coding	Kruppel-like	771	687	808	537	669	574	10.0316	9.43166	10.5343	7.43645	8.42525	7.12688
ENSRNOG00000008786	6482.55	5939.57	6168.29	5325.74	5168.62	5001.67	0.25882	8.05e-05	0.00057269	Ap1b1	14	+	85927663	85959251	3625	protein_coding	adaptor	6205	5575	5976	5233	5599	5498	71.9812	68.2401	69.4655	64.6109	62.8681	60.8633
ENSRNOG00000008794	1492.92	1299.78	1713.41	1744.38	1823.19	1912.24	-0.27215	0.0064837	0.025334	Ube2e1	15	+	12188506	12240285	1277	protein_coding	ubiquitin-conjugating	1429	1220	1660	1714	1975	2102	47.0572	42.3908	54.7751	60.0735	62.9512	66.0543
ENSRNOG00000008797	2888.68	2583.58	2546.38	3312.69	3426.67	2927.49	-0.2629	0.0016971	0.0082808	Tmpo	7	-	31934412	31952695	2976	protein_coding	thymopoietin	2765	2425	2467	3255	3712	3218	39.0703	36.1561	34.9303	48.9532	50.7695	43.3923
ENSRNOG00000008798	2.08946	3.19618	15.4827	41.7266	60.0036	48.2154	-1.188	9.48e-06	8.48e-05	Pipox	10	-	66660854	66673403	1691	protein_coding	pipecolic	2	3	15	41	65	53	0.0497361	0.0787191	0.373778	1.08518	1.56458	1.25774
ENSRNOG00000008810	2753.91	2861.65	2552.57	2153.5	1854.57	2054.16	0.41976	5.01e-07	6.04e-06	Nsmf	3	+	2243540	2252243	2866	protein_coding	NMDA	2636	2686	2473	2116	2009	2258	45.1155	48.5069	42.4117	38.5455	33.2815	36.8789
ENSRNOG00000008815	993.538	1039.82	1096.17	801.965	737.582	765.988	0.42592	1.57e-05	0.0001336	Fbxo46	1	+	81296298	81312721	2922	protein_coding	F-box	951	976	1062	788	799	842	13.6863	14.8208	15.3148	12.07	11.13	11.5635
ENSRNOG00000008837	3154.04	3316.57	3883.05	2045.62	2064.12	2281.59	0.67639	2.61e-14	9.97e-13	Ass1	3	-	15686795	15728491	1492	protein_coding	argininosuccinate	3019	3113	3762	2010	2236	2508	85.0902	92.5791	106.247	60.2962	61.0002	67.4556
ENSRNOG00000008841	104.473	123.586	108.379	175.048	196.627	149.195	-0.53424	0.0058427	0.023307	Orc1	5	+	132031219	132050956	2554	protein_coding	origin	100	116	105	172	213	164	1.64651	2.0153	1.73235	3.01419	3.39459	2.57681
ENSRNOG00000008842	394.908	286.591	319.975	2556.52	2088.12	2176.97	-2.6302	1.45e-112	1.08e-108	Cyp4a8	5	-	137769866	137799167	2476	protein_coding	cytochrome	378	269	310	2512	2262	2393	6.41987	4.82064	5.27567	45.408	37.1852	38.7839
ENSRNOG00000008857	243.422	305.768	260.109	398.947	332.327	350.244	-0.38222	0.011087	0.039343	-	7	+	18586778	18603292	1902	protein_coding	ADAM	233	287	252	392	360	385	5.15146	6.69536	5.58286	9.22441	7.70407	8.12287
ENSRNOG00000008861	487.889	474.1	504.734	412.178	360.021	395.73	0.30999	0.014165	0.047959	Cyld-ps1	5	+	19868622	19871856	3231	pseudogene	-	467	445	489	405	390	435	6.07806	6.11119	6.37732	5.61023	4.9131	5.40271
ENSRNOG00000008869	905.781	760.692	678.14	1010.6	1122.53	942.475	-0.37187	0.0016018	0.0078741	Ppp1r9a	4	+	29885036	30148874	3834	protein_coding	protein	867	714	657	993	1216	1036	9.50938	8.26321	7.2207	11.592	12.9095	10.8434
ENSRNOG00000008870	4590.54	4251.99	4239.15	3739.11	3781.15	3673.47	0.22129	0.0010474	0.0054595	Atf7ip	4	+	234777034	234818058	3999	protein_coding	activating	4394	3991	4107	3674	4096	4038	74.6569	71.5499	69.9223	66.4396	67.3617	65.4712
ENSRNOG00000008877	1350.84	1576.78	1461.56	1097.1	1033.91	1058.92	0.44652	1.43e-06	1.56e-05	Lsm14b	3	-	181701084	181710021	1275	protein_coding	NA	1293	1480	1416	1078	1120	1164	58.2776	70.3854	63.9511	51.713	48.8612	50.0646
ENSRNOG00000008885	833.695	853.381	672.979	615.722	574.188	556.752	0.412	0.00055345	0.0031245	Chst11	7	-	26770955	26981219	1989	protein_coding	carbohydrate	798	801	652	605	622	612	16.8715	17.869	13.8127	13.6139	12.7287	12.3474
ENSRNOG00000008895	295.659	355.842	416.999	723.601	649.885	714.134	-0.90134	2.09e-11	5.48e-10	Hnf4a	3	+	166127644	166152838	1443	protein_coding	hepatocyte	283	334	404	711	704	785	8.24717	10.2703	11.7973	22.0529	19.858	21.8304
ENSRNOG00000008897	2297.36	2154.23	2320.33	1977.43	1909.04	1994.12	0.19954	0.0088989	0.03286	Gga1	7	+	120098422	120111258	2740	protein_coding	golgi	2199	2022	2248	1943	2068	2192	33.7489	32.7441	34.571	31.7384	30.7205	32.1033
ENSRNOG00000008908	826.382	766.019	652.336	1082.86	977.597	1066.2	-0.45731	3.1e-05	0.00024633	Slc35a1	5	-	54688835	54707429	1909	protein_coding	solute	791	719	632	1064	1059	1172	17.4243	16.7119	13.9501	24.9459	22.5797	24.6366
ENSRNOG00000008915	53.2812	33.0272	21.6757	116.02	78.4662	91.8822	-0.94478	0.00017982	0.0011619	Prima1	6	-	136279361	136330870	3461	protein_coding	proline	51	31	21	114	85	101	1.09365	0.701434	0.45124	2.6019	1.76429	2.06682
ENSRNOG00000008917	1907.68	1539.49	1673.16	2097.53	2224.75	2007.76	-0.2967	0.0012688	0.0064618	Ehbp1	14	-	106937303	107187814	3684	protein_coding	EH	1826	1445	1621	2061	2410	2207	20.8433	17.4041	18.5409	25.0392	26.6272	24.0404
ENSRNOG00000008919	0	0	1.03218	16.2836	7.38505	19.1042	-0.68779	0.0018616	0.0089619	Arpp21	8	-	119663718	119785747	5074	protein_coding	cAMP	0	0	1	16	8	21	0	0	0.0150652	0.25603	0.116419	0.301291
ENSRNOG00000008926	367.745	442.139	408.742	269.696	302.787	264.73	0.50025	0.0004491	0.0026157	Gnb5	8	+	81880465	81889635	1329	protein_coding	NA	352	415	396	265	328	291	11.1379	13.8556	12.5556	8.9245	10.0456	8.78673
ENSRNOG00000008934	1667.39	1572.52	1644.26	1446.18	1411.47	1259.97	0.23995	0.0063845	0.025007	Tmem65	7	-	99270342	99310255	2640	protein_coding	transmembrane	1596	1476	1593	1421	1529	1385	25.4223	24.8076	25.426	24.0909	23.5739	21.0526
ENSRNOG00000008937	1756.19	1780.27	1750.57	2438.46	2353.06	2552.69	-0.46458	9.79e-10	1.9e-08	Csrp1	13	+	57601914	57623352	1678	protein_coding	cysteine	1681	1671	1696	2396	2549	2806	42.127	44.1863	42.5893	63.9084	61.831	67.105
ENSRNOG00000008944	4739.94	4612.09	5218.69	3991.51	4023.93	3935.47	0.28107	6.31e-05	0.0004638	Ext2	3	-	89303368	89435102	2718	protein_coding	exostosin	4537	4329	5056	3922	4359	4326	70.1947	70.6709	78.3834	64.5834	65.2778	63.8699
ENSRNOG00000008945	6875.37	6886.71	7100.34	5622.92	5524.94	5424.69	0.32796	5.55e-08	8.14e-07	Nans	5	+	66637340	66654050	2021	protein_coding	N-acetylneuraminate	6581	6464	6879	5525	5985	5963	136.934	141.918	143.425	122.357	120.539	118.402
ENSRNOG00000008947	16.7157	31.9618	24.7722	69.2051	53.5416	37.2987	-0.65711	0.01318	0.04521	Cpz	14	+	80028903	80052295	2143	protein_coding	carboxypeptidase	16	30	24	68	58	41	0.313966	0.621158	0.471906	1.4202	1.10163	0.767752
ENSRNOG00000008951	168.202	137.436	126.958	83.4532	106.16	91.8822	0.50908	0.013342	0.045598	Rasl10a	14	+	85989454	85990832	974	protein_coding	RAS-like,	161	129	123	82	115	101	6.95108	5.8767	5.32124	3.76806	4.80581	4.16123
ENSRNOG00000008961	2871.96	3389.02	3203.88	2241.02	2335.52	2543.59	0.40016	1.95e-06	2.05e-05	Mapre3	6	-	36695665	36706479	1807	protein_coding	microtubule-associated	2749	3181	3104	2202	2530	2796	63.9737	78.1103	72.3819	54.5409	56.9889	62.0924
ENSRNOG00000008971	47.0129	45.812	39.2227	112.967	113.545	121.903	-1.0755	2.06e-06	2.16e-05	Hnf4g	2	-	119962231	120107977	2284	protein_coding	hepatocyte	45	43	38	111	123	134	0.828517	0.835363	0.701058	2.17515	2.19198	2.35433
ENSRNOG00000008976	2625.41	2040.23	2415.29	1515.39	1460.39	1233.59	0.72175	3.74e-12	1.09e-10	Cdh4	3	-	181834313	181967627	2760	protein_coding	NA	2513	1915	2340	1489	1582	1356	62.8278	50.5179	58.6214	39.6216	38.2832	32.3514
ENSRNOG00000008979	17.7604	4.26158	11.3539	75.3115	55.3879	104.618	-1.5223	1.18e-08	1.93e-07	Guca2b	5	-	142497885	142499935	526	protein_coding	guanylate	17	4	11	74	60	115	1.35909	0.337425	0.881198	6.29664	4.64295	8.77347
ENSRNOG00000009000	1286.06	1216.68	1178.75	1824.78	2096.43	1802.17	-0.61811	9.96e-12	2.74e-10	Foxj2	4	+	222674597	222700672	4979	protein_coding	forkhead	1231	1142	1142	1793	2271	1981	10.3968	10.1772	9.66474	16.1176	18.5653	15.9662
ENSRNOG00000009014	2.08946	15.9809	20.6435	104.825	106.16	110.986	-1.7754	1.5e-11	4.01e-10	Slc35f2	8	+	56929088	56972651	2455	protein_coding	solute	2	15	20	103	115	122	0.0342581	0.271108	0.343277	1.8778	1.90667	1.99419
ENSRNOG00000009019	5989.44	5814.92	5158.82	4874.89	5308.93	4316.64	0.22061	0.0090461	0.03326	Slc6a6	4	-	188176251	188245992	2463	protein_coding	solute	5733	5458	4998	4790	5751	4745	97.8819	98.3268	85.5063	87.043	95.0401	77.3092
ENSRNOG00000009029	2429	2550.55	2504.06	1880.75	1822.26	1854.93	0.42103	1.19e-08	1.94e-07	Nptn	8	+	63149055	63213749	1343	protein_coding	neuroplastin	2325	2394	2426	1848	1974	2039	84.7967	92.1293	88.66	71.7357	69.6861	70.9655
ENSRNOG00000009031	920.407	880.016	612.081	1846.15	1921.04	1765.78	-1.1343	5.5e-21	4.47e-19	Gucy2c	4	-	234917958	234998564	3770	protein_coding	guanylate	881	826	593	1814	2081	1941	9.82697	9.72168	6.62796	21.5357	22.4677	20.6606
ENSRNOG00000009039	660.269	741.514	667.818	435.585	499.414	484.883	0.51555	1.16e-05	0.00010147	Trappc12	6	-	56656859	56722274	3297	protein_coding	trafficking	632	696	647	428	541	533	12.1633	14.1339	12.4773	8.76709	10.078	9.78892
ENSRNOG00000009042	6809.55	6284.76	6378.85	5726.72	5850.81	5569.34	0.18092	0.0048558	0.020002	Sec24c	15	-	8136414	8158375	4457	protein_coding	SEC24	6518	5899	6180	5627	6338	6122	61.4974	58.7271	58.4268	56.5063	57.8812	55.1201
ENSRNOG00000009049	1285.02	1185.78	1193.2	582.137	436.641	479.425	1.2297	1.17e-26	1.58e-24	Usp11	X	-	2481248	2497422	3405	protein_coding	ubiquitin	1230	1113	1156	572	473	527	15.1905	14.5038	14.3056	7.51868	5.65421	6.21087
ENSRNOG00000009057	3017.18	3173.81	3296.77	3028.74	2605.08	2547.23	0.20898	0.01175	0.041255	Sec62	2	-	135885423	135914374	1818	protein_coding	SEC62	2888	2979	3194	2976	2822	2800	66.8018	72.7075	74.0299	73.2659	63.1817	61.805
ENSRNOG00000009066	477.442	475.166	493.38	604.527	627.73	638.627	-0.35452	0.001808	0.0087416	Thra	10	+	86465253	86480926	2251	protein_coding	thyroid	457	446	478	594	680	702	8.5374	8.79148	8.94785	11.8107	12.2959	12.5147
ENSRNOG00000009068	274.764	271.676	321.007	696.122	755.122	755.981	-1.2704	2.77e-24	2.99e-22	Phlda3	13	+	57637217	57640301	1423	protein_coding	pleckstrin	263	255	311	684	818	831	7.77206	7.9513	9.2092	21.5137	23.3979	23.4345
ENSRNOG00000009080	1248.45	1317.89	1392.41	1026.88	1032.06	1136.25	0.29936	0.0013182	0.0066835	Atp6v1d	6	-	111407090	111421805	1316	protein_coding	ATPase	1195	1237	1349	1009	1118	1249	38.1854	41.7077	43.1939	34.3161	34.5791	38.086
ENSRNOG00000009084	489.978	491.147	503.702	310.405	295.402	379.355	0.55055	5.42e-05	0.00040591	Rpusd3	4	-	208663811	208668038	1407	protein_coding	RNA	469	461	488	305	320	417	14.0173	14.5382	14.6148	9.70216	9.25729	11.8933
ENSRNOG00000009090	826.382	860.839	881.479	555.676	609.267	796.919	0.36506	0.0039916	0.016993	Dad1	15	-	36679092	36699071	656	protein_coding	defender	791	808	854	546	660	876	50.7058	54.6525	54.8555	37.2522	40.9514	53.587
ENSRNOG00000009103	306.106	380.346	314.814	251.377	191.088	278.376	0.42402	0.010417	0.037384	Chrac1	7	+	114258512	114261899	834	protein_coding	chromatin	293	357	305	247	207	306	14.7736	18.9935	15.4099	13.2554	10.1026	14.7236
ENSRNOG00000009106	1244.27	1264.62	1590.58	1804.42	2015.2	2039.6	-0.49612	1.2e-06	1.32e-05	C2cd4b	8	+	77923036	77924058	1023	protein_coding	C2	1191	1187	1541	1773	2183	2242	48.9577	51.4847	63.4736	77.5704	86.8573	87.9466
ENSRNOG00000009112	257.004	189.64	280.752	363.327	367.406	453.953	-0.63183	0.00010738	0.00073868	Pon2	4	-	30251593	30287330	1755	protein_coding	paraoxonase	246	178	272	357	398	499	5.89445	4.50034	6.53068	9.10446	9.23069	11.4099
ENSRNOG00000009125	822.203	729.795	741.103	1125.6	957.288	883.343	-0.35359	0.0017067	0.0083194	Dis3	15	-	86977711	87005406	3743	protein_coding	DIS3	787	685	718	1106	1037	971	8.84179	8.12033	8.08297	13.2251	11.2768	10.4102
ENSRNOG00000009144	806.532	834.204	928.959	1674.15	1966.27	1809.44	-1.0484	3e-27	4.17e-25	Lad1	13	+	57693625	57707987	2210	protein_coding	ladinin	772	783	900	1645	2130	1989	14.6896	15.7207	17.16	33.3147	39.2297	36.1162
ENSRNOG00000009153	831.605	756.43	957.86	1138.83	1174.22	1287.26	-0.47932	7.85e-06	7.18e-05	Cidec	4	-	208674529	208687192	1636	protein_coding	cell	796	710	928	1119	1272	1415	20.4604	19.2565	23.9018	30.6133	31.647	34.7082
ENSRNOG00000009157	193.275	203.49	111.475	342.972	281.555	329.32	-0.7798	3.29e-05	0.00025945	Fut4	8	-	13201865	13203166	1302	protein_coding	fucosyltransferase	185	191	108	337	305	362	5.97511	6.50916	3.49526	11.5846	9.53492	11.1572
ENSRNOG00000009176	1174.28	1166.61	1130.23	830.462	855.743	836.947	0.44621	1.25e-06	1.37e-05	Mkrn2	4	+	210801433	210819192	2209	protein_coding	makorin,	1124	1095	1095	816	927	920	21.3971	21.9949	20.8874	16.5332	17.081	16.7129
ENSRNOG00000009183	3351.49	3385.82	3489.79	2980.91	2643.85	2736.45	0.28537	0.00010858	0.00074524	Szrd1	5	-	163350635	163375124	3298	protein_coding	SUZ	3208	3178	3381	2929	2864	3008	58.9866	61.6581	62.2939	57.3213	50.9724	52.7802
ENSRNOG00000009184	953.839	741.514	802.001	642.183	636.961	572.217	0.41014	0.00054876	0.0031026	Foxp1	4	-	195858738	196089931	2205	protein_coding	forkhead	913	696	777	631	690	629	17.4119	14.0057	14.8484	12.8081	12.737	11.4473
ENSRNOG00000009197	863.992	591.294	691.558	127.215	191.088	170.119	1.9199	1.22e-32	2.29e-30	Asb4	4	+	30369571	30407201	1509	protein_coding	ankyrin	827	555	670	125	207	187	23.0463	16.3195	18.7091	3.70752	5.58353	4.97292
ENSRNOG00000009205	441.921	454.923	547.054	227.97	344.328	247.445	0.73692	3.68e-06	3.63e-05	Lmo4	2	-	268752257	268775408	1594	protein_coding	LIM	423	427	530	224	373	272	11.1593	11.8862	14.0105	6.28959	9.52464	6.84762
ENSRNOG00000009220	548.483	597.686	652.336	745.991	928.671	947.024	-0.51549	1.96e-05	0.00016274	Tmem17	14	+	107366212	107371630	1502	protein_coding	transmembrane	525	561	632	733	1006	1041	14.6985	16.5728	17.7302	21.8422	27.2619	27.8125
ENSRNOG00000009224	674.896	687.179	595.566	489.525	540.032	483.064	0.35292	0.0028138	0.012652	E4f1	10	-	13632308	13643815	2586	protein_coding	E4F	646	645	577	481	585	531	10.5048	11.0671	9.40186	8.32491	9.20779	8.23996
ENSRNOG00000009245	1410.39	1492.62	1469.82	1678.22	1705.02	1677.53	-0.20604	0.010397	0.037326	Exosc2	3	-	15511096	15521359	1460	protein_coding	exosome	1350	1401	1424	1649	1847	1844	38.8836	42.5783	41.0983	50.5511	51.4923	50.6836
ENSRNOG00000009250	250.735	305.768	260.109	177.084	173.549	229.251	0.43753	0.010042	0.036293	Pts	8	-	53551584	53558594	1177	protein_coding	6-pyruvoyl-tetrahydropterin	240	287	252	174	188	252	8.57472	10.8195	9.02174	6.61661	6.50144	8.59178
ENSRNOG00000009252	1986.03	1917.71	1960.1	2215.58	2283.83	2268.85	-0.20304	0.0060181	0.023853	Poldip2	10	-	65852787	65861626	1773	protein_coding	DNA	1901	1800	1899	2177	2474	2494	45.0877	45.0471	45.1318	54.9557	56.7962	56.4478
ENSRNOG00000009264	1125.17	852.315	808.194	739.884	777.277	626.8	0.35473	0.0061688	0.024353	Erc1	4	-	219179492	219465108	3421	protein_coding	ELKS/RAB6-interacting/CAST	1077	800	783	727	842	689	13.2388	10.3762	9.6444	9.5114	10.0181	8.08212
ENSRNOG00000009266	3436.12	4050.63	3880.98	5268.75	5575.72	5750.37	-0.53472	2.57e-12	7.63e-11	Anp32b	5	+	66591103	66624323	1192	protein_coding	acidic	3289	3802	3760	5177	6040	6321	116.031	141.527	132.916	194.386	206.248	212.799
ENSRNOG00000009271	12912.9	11724.7	12305.6	11035.2	11508.7	10499.1	0.15864	0.013953	0.047392	Smarca4	8	+	22702277	22793519	5568	protein_coding	SWI/SNF	12360	11005	11922	10843	12467	11541	93.3479	87.6988	90.2228	87.1592	91.1362	83.177
ENSRNOG00000009274	523.41	509.258	501.638	364.345	333.251	348.425	0.52133	3.21e-05	0.00025394	Fut11	15	-	8132712	8136310	1545	protein_coding	fucosyltransferase	501	478	486	358	361	383	13.6362	13.7278	13.2548	10.3709	9.51058	9.94785
ENSRNOG00000009282	5822.28	5432.45	6139.39	4365.01	4826.13	4696	0.31884	9.48e-06	8.48e-05	Nub1	4	-	6964481	6994708	2539	protein_coding	negative	5573	5099	5948	4289	5228	5162	92.3021	89.1097	98.7131	75.606	83.811	81.5858
ENSRNOG00000009288	168.202	139.567	140.376	313.459	282.478	283.834	-0.86935	1.58e-07	2.14e-06	Fgf14	15	-	113762510	114450472	3897	protein_coding	fibroblast	161	131	136	308	306	312	3.04422	2.6136	2.57674	6.19839	5.60034	5.62962
ENSRNOG00000009289	386.55	334.534	400.485	526.163	470.797	493.071	-0.38349	0.0033299	0.014589	Galk2	3	+	124669033	124793301	1772	protein_coding	galactokinase	370	314	388	517	510	542	8.78058	7.86264	9.22644	13.0584	11.7148	12.2742
ENSRNOG00000009299	3.13419	7.45776	6.19306	37.6557	13.847	23.6528	-0.73935	0.0044067	0.01848	Adra2c	14	-	81422367	81423743	1377	protein_coding	adrenoceptor	3	7	6	37	15	26	0.0916162	0.225562	0.183605	1.20263	0.44339	0.757702
ENSRNOG00000009309	1330.99	1413.78	1389.31	945.464	1161.3	1188.1	0.31455	0.001926	0.0092164	Meaf6	5	+	146848980	146870851	1150	protein_coding	MYST/Esa1-associated	1274	1327	1346	929	1258	1306	46.5861	51.2007	49.3189	36.156	44.5257	45.5727
ENSRNOG00000009311	83.5784	105.474	91.8637	215.757	205.858	254.723	-1.0852	9.33e-09	1.54e-07	Fstl3	7	-	12975139	12980781	1888	protein_coding	follistatin	80	99	89	212	223	280	1.78186	2.32668	1.98634	5.0257	4.80763	5.95135
ENSRNOG00000009313	3561.49	3639.39	3825.25	2953.43	2702.01	2670.95	0.39779	6.1e-08	8.88e-07	Lrpap1	14	+	81600002	81613373	2776	protein_coding	LDL	3409	3416	3706	2902	2927	2936	51.6408	54.6011	56.2539	46.7887	42.9172	42.442
ENSRNOG00000009323	403.266	514.585	420.096	302.264	309.249	329.32	0.46986	0.00086271	0.0045983	Fam214b	5	-	63002711	63010762	3017	protein_coding	family	386	483	407	297	335	362	5.38018	7.10353	5.68441	4.406	4.51958	4.81496
ENSRNOG00000009329	1173.23	1158.08	1530.72	950.553	1003.44	981.593	0.37803	0.00069245	0.0037981	Nr1d1	10	-	86479868	86486598	2339	protein_coding	nuclear	1123	1087	1483	934	1087	1079	21.2914	21.7456	28.1738	18.8473	19.9479	19.5218
ENSRNOG00000009330	155.665	251.433	133.151	295.14	259.4	287.473	-0.54539	0.004449	0.018631	Slc17a5	8	-	85440757	85475700	2689	protein_coding	solute	149	236	129	290	281	316	2.33013	3.89425	2.02146	4.82692	4.25347	4.7158
ENSRNOG00000009331	21.9393	24.5041	20.6435	44.7798	54.4648	49.1251	-0.69738	0.0078986	0.029821	Hck	3	+	154982909	155025526	2054	protein_coding	HCK	21	23	20	44	59	54	0.429936	0.496855	0.410295	0.958772	1.16918	1.055
ENSRNOG00000009338	1171.14	1003.6	948.57	1495.03	1257.31	1400.98	-0.39473	0.000165	0.0010788	Kras	4	-	243667401	243693788	1305	protein_coding	KRAS	1121	942	919	1469	1362	1540	53.3259	47.2826	43.8056	74.3759	62.7123	69.9081
ENSRNOG00000009341	1383.22	959.92	920.702	921.039	910.208	689.571	0.34549	0.0143	0.048312	Hivep3	5	+	142797806	142865048	8669	protein_coding	human	1324	901	892	905	986	758	6.4225	4.61167	4.33573	4.67243	4.62952	3.50881
ENSRNOG00000009343	198.499	261.022	242.562	478.33	476.336	463.96	-0.9365	7.32e-11	1.73e-09	Evpl	10	-	104768346	104784686	6166	protein_coding	envoplakin	190	245	235	470	516	510	1.29579	1.76305	1.60595	3.41159	3.40623	3.31914
ENSRNOG00000009346	410.579	397.392	402.549	606.563	575.111	465.779	-0.41529	0.0016797	0.0082041	Zbtb26	3	-	26927108	26937120	2219	protein_coding	zinc	393	373	390	596	623	512	7.44767	7.45855	7.40583	12.0213	11.4277	9.25916
ENSRNOG00000009350	3063.15	3085.38	3452.63	4662.19	4488.27	4344.85	-0.48168	5.94e-11	1.42e-09	Sez6	10	+	66710425	66759039	3975	protein_coding	seizure	2932	2896	3345	4581	4862	4776	31.0179	32.3269	35.4589	51.5806	49.7859	48.2155
ENSRNOG00000009351	2805.1	2633.65	2623.79	2007.97	1966.27	1982.29	0.42851	6.08e-09	1.04e-07	Srp68	10	-	104791135	104818559	2408	protein_coding	signal	2685	2472	2542	1973	2130	2179	46.8892	45.5507	44.4821	36.6719	36.004	36.3128
ENSRNOG00000009369	333.269	286.591	361.262	538.375	367.406	509.446	-0.47954	0.001989	0.0094722	Tor4a	3	-	2389140	2392827	3010	protein_coding	torsin	319	269	350	529	398	560	4.45666	3.96541	4.89968	7.86597	5.38201	7.46587
ENSRNOG00000009370	121.189	138.501	143.473	308.37	295.402	259.272	-0.97478	9e-09	1.49e-07	Tbkbp1	10	-	84861028	84874814	3307	protein_coding	TBK1	116	130	139	303	320	285	1.47506	1.74426	1.77112	4.10083	3.93862	3.45836
ENSRNOG00000009371	29.2524	74.5776	34.0618	329.742	280.632	243.806	-2.0347	8.48e-20	6.16e-18	LOC100909750	3	-	14770456	14807962	3439	protein_coding	ABL	28	70	33	324	304	268	0.3496	0.922208	0.412865	4.30562	3.67392	3.19317
ENSRNOG00000009378	13094.6	13204.5	13314	15631.2	15320.3	16066.7	-0.24457	1.13e-05	9.9e-05	Rpl4	8	+	68827907	68833042	1399	protein_coding	ribosomal	12534	12394	12899	15359	16596	17661	376.753	393.094	388.512	491.369	482.852	506.59
ENSRNOG00000009381	8895.88	7937.19	8267.74	6768.87	6488.69	6106.07	0.36823	1.03e-07	1.45e-06	Mapk6	8	-	81931190	81954196	4173	protein_coding	mitogen-activated	8515	7450	8010	6651	7029	6712	85.8067	79.2156	80.8817	71.3348	68.5604	64.545
ENSRNOG00000009389	8181.28	7327.78	8084.01	6382.14	6819.17	6022.38	0.29021	5.02e-05	0.00037852	Ripk2	5	-	34512875	34543807	2582	protein_coding	receptor-interacting	7831	6878	7832	6271	7387	6620	127.54	118.198	127.815	108.703	116.45	102.887
ENSRNOG00000009402	3127.92	3070.47	2785.84	2031.37	2063.2	1943.17	0.56129	4.44e-13	1.45e-11	Rabgap1	3	+	26937207	27053941	5015	protein_coding	RAB	2994	2882	2699	1996	2235	2136	25.1053	25.4992	22.6777	17.8136	18.1399	17.0919
ENSRNOG00000009406	1945.29	2009.33	2044.74	1564.24	1669.02	1646.6	0.29127	0.00021081	0.0013372	Tm9sf4	3	-	155408354	155457981	2248	protein_coding	transmembrane	1862	1886	1981	1537	1808	1810	34.8312	37.2261	37.1325	30.6013	32.7363	32.3103
ENSRNOG00000009433	199.543	266.349	271.462	206.598	107.083	166.48	0.51773	0.0097733	0.035469	Ccdc109b	2	-	249552961	249573851	915	protein_coding	mitochondrial	191	250	263	203	116	183	8.77804	12.1233	12.1116	9.92974	5.16018	8.02581
ENSRNOG00000009438	16.7157	19.1771	14.4505	117.038	73.8505	104.618	-1.6712	4.12e-11	1.01e-09	Serpina6	6	-	136742723	136753025	1533	protein_coding	serpin	16	18	14	115	80	115	0.438897	0.520994	0.384815	3.35752	2.1241	3.01033
ENSRNOG00000009439	74574.9	69491.4	71884.9	82780.5	82559.4	85655.1	-0.21464	0.00010578	0.00072937	Eef1a1	8	-	85388157	85390106	1389	protein_coding	eukaryotic	71382	65226	69644	81339	89434	94155	2161.08	2083.63	2112.75	2620.95	2620.77	2720.2
ENSRNOG00000009446	1039.51	998.274	1089.98	1297.6	1225	1207.2	-0.2461	0.0069684	0.026868	Rxra	3	+	11570610	11654513	1985	protein_coding	retinoid	995	937	1056	1275	1327	1327	21.0789	20.9451	22.4166	28.7483	27.2106	26.8268
ENSRNOG00000009450	1221.29	1167.67	1077.59	1568.31	1541.63	1534.71	-0.41056	2.91e-06	2.94e-05	Hcn4	8	+	63367893	63405326	3960	protein_coding	hyperpolarization	1169	1096	1044	1541	1670	1687	12.4138	12.2806	11.1089	17.4169	17.1652	17.0954
ENSRNOG00000009470	1497.1	1273.15	1306.74	1095.07	1205.61	997.058	0.29467	0.0039388	0.016816	Flnb	15	-	22716610	22849363	8861	protein_coding	filamin	1433	1195	1266	1076	1306	1096	6.80062	5.98395	6.02029	5.43491	5.99913	4.96349
ENSRNOG00000009478	874.439	1034.5	988.825	747.008	678.502	707.766	0.42433	6.27e-05	0.00046148	RGD1359108	5	-	55229460	55254965	3408	protein_coding	similar	837	971	958	734	735	778	10.3279	12.6422	11.8449	9.63961	8.77841	9.16092
ENSRNOG00000009481	922.497	900.258	732.845	726.654	720.043	606.787	0.29939	0.012527	0.043449	Ddhd1	15	-	23929560	23996564	3406	protein_coding	DDHD	883	845	710	714	780	667	10.9019	11.0082	8.78375	9.38245	9.32133	7.85851
ENSRNOG00000009495	1462.62	1355.18	1197.32	2048.68	1693.95	1660.25	-0.41149	6.98e-05	0.00050832	Src	3	-	158125180	158138447	1983	protein_coding	SRC	1400	1272	1160	2013	1835	1825	29.6886	28.4621	24.6491	45.4343	37.6653	36.9317
ENSRNOG00000009514	49.1023	61.7929	41.2871	93.6305	101.545	118.264	-0.78538	0.00071768	0.0039093	Mme	2	+	173197265	173275026	3336	protein_coding	membrane	47	58	40	92	110	130	0.592457	0.771444	0.505243	1.23431	1.34213	1.56378
ENSRNOG00000009515	492.068	474.1	477.898	370.451	258.477	311.126	0.57229	7.55e-05	0.00054357	Pgm3	8	-	93739288	93756358	2083	protein_coding	phosphoglucomutase	471	445	463	364	280	342	9.5086	9.47924	9.36608	7.82123	5.47138	6.58864
ENSRNOG00000009528	45.9681	62.8583	62.9628	128.233	121.853	161.021	-0.98703	8.17e-06	7.43e-05	Sdcbp2	3	+	153429292	153455399	1412	protein_coding	syndecan	44	59	61	126	132	177	1.3104	1.85404	1.82038	3.99391	3.80511	5.03034
ENSRNOG00000009535	1226.51	1145.3	1173.58	1439.06	1490.86	1662.07	-0.36247	7.02e-05	0.00051054	Stoml2	5	-	62998100	63001725	1218	protein_coding	stomatin	1174	1075	1137	1414	1615	1827	40.5327	39.1619	39.335	51.9595	53.9701	60.1936
ENSRNOG00000009538	710.416	763.888	747.296	903.738	971.135	976.135	-0.34742	0.00050339	0.0028868	Etfdh	2	-	197702709	197725069	2527	protein_coding	electron	680	717	724	888	1052	1073	11.3159	12.5897	12.0726	15.7279	16.9449	17.0394
ENSRNOG00000009539	1218.16	1392.47	1606.07	1100.16	1105.91	1077.11	0.3471	0.00086221	0.0045973	Khdrbs3	7	+	109965262	110111223	1563	protein_coding	KH	1166	1307	1556	1081	1198	1184	31.3707	37.1039	41.9485	30.9549	31.1979	30.3985
ENSRNOG00000009545	1442.77	1128.25	1436.79	1771.85	1736.41	1662.07	-0.3539	0.00042728	0.0025012	Polr1a	4	+	164601148	164665028	6014	protein_coding	RNA	1381	1059	1392	1741	1881	1827	9.6564	7.81331	9.75309	12.9568	12.7307	12.1909
ENSRNOG00000009549	2786.3	2710.36	2787.91	2475.1	2472.15	2391.67	0.17192	0.01453	0.048895	Fbxo3	3	+	100608785	100640793	3624	protein_coding	F-box	2667	2544	2701	2432	2678	2629	30.9471	31.1481	31.4053	30.0357	30.0781	29.1113
ENSRNOG00000009552	4486.07	4334.02	4637.57	3679.07	3840.23	3650.73	0.26462	7.25e-05	0.00052543	Serinc3	3	-	166209489	166228921	2143	protein_coding	serine	4294	4068	4493	3615	4160	4013	84.2607	84.229	88.3447	75.5004	79.0131	75.146
ENSRNOG00000009570	908.915	893.866	878.382	643.201	539.109	613.155	0.55467	2.98e-07	3.76e-06	Pdxp	7	+	120132151	120137599	1988	protein_coding	pyridoxal	870	839	851	632	584	674	18.4122	18.7356	18.0467	14.2358	11.9631	13.612
ENSRNOG00000009571	77.31	80.97	75.3489	230.005	170.779	181.035	-1.0984	3.63e-08	5.45e-07	Wipf3	4	+	149287016	149335996	3703	protein_coding	WAS/WASL	74	76	73	226	185	199	1.09149	1.18282	1.07893	3.54792	2.64121	2.80101
ENSRNOG00000009572	543.26	590.228	622.403	1066.57	1145.61	1216.3	-0.92744	1.07e-18	6.75e-17	Hgfac	14	-	81655786	81662339	2041	protein_coding	HGF	520	554	603	1048	1241	1337	10.7138	12.044	12.4492	22.9816	24.749	26.2874
ENSRNOG00000009577	0	0	0	15.2658	12.0007	13.6459	-0.69792	0.001327	0.0067192	Ndst4	2	+	248551066	248852063	2619	protein_coding	N-deacetylase	0	0	0	15	13	15	0	0	0	0.256341	0.202039	0.229834
ENSRNOG00000009588	1296.51	1095.23	1189.07	987.191	917.593	880.614	0.34992	0.000477	0.0027545	Snph	3	-	153457050	153496985	3070	protein_coding	syntaphilin	1241	1028	1152	970	994	968	16.9988	14.8579	15.8118	14.1415	13.1788	12.6531
ENSRNOG00000009594	85.6679	76.7084	42.3192	14.2481	12.9238	30.0209	1.042	9.08e-05	0.00063922	Snai1	3	+	170425898	170430382	1594	protein_coding	snail	82	72	41	14	14	33	2.16327	2.00423	1.08383	0.3931	0.357493	0.830778
ENSRNOG00000009596	4981.27	5019.07	4904.9	4118.72	4206.71	3878.16	0.28421	1.54e-05	0.00013097	Zswim8	15	-	3737671	3749885	5378	protein_coding	zinc	4768	4711	4752	4047	4557	4263	46.2842	48.2533	46.2226	41.8126	42.8172	39.4899
ENSRNOG00000009640	2994.2	3244.13	3405.15	2428.29	2135.2	2560.88	0.42553	6.62e-07	7.74e-06	Psmf1	3	-	153590719	153615931	1384	protein_coding	proteasome	2866	3045	3299	2386	2313	2815	87.0814	97.6234	100.441	77.1609	68.0249	81.6209
ENSRNOG00000009643	1903.5	1859.11	1689.67	2436.43	2187.82	2170.6	-0.30931	0.00025798	0.0016056	Msl1	10	+	86507519	86517491	2724	protein_coding	MSL	1822	1745	1637	2394	2370	2386	28.1272	28.4244	25.3226	39.3351	35.4135	35.1498
ENSRNOG00000009649	71.0416	61.7929	46.448	74.2937	168.01	112.806	-0.70793	0.0035158	0.015268	Slitrk5	15	+	100299987	100304808	4822	protein_coding	SLIT	68	58	45	73	182	124	0.593017	0.533708	0.393235	0.677577	1.53629	1.03194
ENSRNOG00000009652	1300.69	1161.28	1202.49	850.816	989.597	896.989	0.40575	4.07e-05	0.00031373	Prkci	2	-	135636956	135697732	4501	protein_coding	protein	1245	1090	1165	836	1072	986	11.6318	10.7453	10.9064	8.31305	9.69424	8.79077
ENSRNOG00000009658	2443.62	2391.81	2196.47	1565.26	1680.1	1441	0.57003	4.09e-11	1.01e-09	Rnf19a	7	-	75206742	75246247	4187	protein_coding	ring	2339	2245	2128	1538	1820	1584	23.4916	23.7912	21.4158	16.4405	17.6928	15.1814
ENSRNOG00000009662	756.385	832.073	713.234	1694.51	1461.32	1612.94	-1.0138	1.89e-24	2.07e-22	Rspo4	3	+	153710696	153741167	687	protein_coding	R-spondin	724	781	691	1665	1583	1773	44.3166	50.4425	42.3826	108.473	93.7891	103.565
ENSRNOG00000009680	7.31311	14.9155	11.3539	18.319	38.7715	61.8613	-0.80562	0.0026849	0.012171	Clcnka	5	-	163648374	163667008	2105	protein_coding	NA	7	14	11	18	42	68	0.13984	0.295106	0.220195	0.382722	0.81213	1.29633
ENSRNOG00000009681	3225.08	3391.15	3581.65	2793.65	2698.31	2614.55	0.32505	9.38e-06	8.42e-05	Flot2	10	+	66303632	66327749	2703	protein_coding	flotillin	3087	3183	3470	2745	2923	2874	49.6991	54.0712	55.9787	47.0362	45.5495	44.1543
ENSRNOG00000009683	11149.4	10811.6	11217.7	8650.64	8053.4	8533.22	0.38978	9.25e-11	2.16e-09	Sdcbp	5	+	24256128	24283025	2029	protein_coding	syndecan	10672	10148	10868	8500	8724	9380	221.182	221.922	225.701	187.499	175.01	185.515
ENSRNOG00000009691	880.707	1034.5	831.934	1155.12	1050.52	1156.26	-0.2798	0.008035	0.030215	Lrrn2	13	+	54735286	54801198	3281	protein_coding	leucine	843	971	806	1135	1138	1271	10.8045	13.1315	10.3513	15.4829	14.1177	15.5453
ENSRNOG00000009702	659.225	676.525	571.826	1064.54	1237	1104.41	-0.80147	1.37e-13	4.87e-12	Lmo7	15	+	87780478	87996342	5190	protein_coding	NA	631	635	554	1046	1340	1214	5.11266	5.42887	4.49789	9.02043	10.5091	9.38665
ENSRNOG00000009708	18.8051	10.6539	19.6114	133.322	97.852	109.167	-1.8713	6.46e-14	2.35e-12	Tas1r1	5	-	172758655	172770376	2679	protein_coding	taste	18	10	19	131	106	120	0.282543	0.165627	0.298846	2.18858	1.6105	1.79749
ENSRNOG00000009711	1996.48	2082.85	1847.6	2671.52	2893.1	2767.38	-0.48089	1e-09	1.94e-08	Hepacam2	4	-	28306779	28340882	1489	protein_coding	HEPACAM	1911	1955	1790	2625	3134	3042	53.9698	58.2579	50.6553	78.9037	85.6707	81.983
ENSRNOG00000009719	1771.86	1877.22	1964.23	1411.58	1362.54	1445.55	0.40172	1.33e-06	1.46e-05	C2cd2l	8	-	47259704	47269967	3335	protein_coding	C2CD2-like	1696	1762	1903	1387	1476	1589	21.3853	23.443	24.0441	18.6142	18.0144	19.12
ENSRNOG00000009722	9764.05	8864.08	8195.48	14253.2	13428.8	12286.7	-0.56327	2.9e-13	9.7e-12	Chd3	10	-	55686400	55712312	6386	protein_coding	chromodomain	9346	8320	7940	14005	14547	13506	61.5435	57.8092	52.3911	98.1561	92.7198	84.8705
ENSRNOG00000009723	199.543	242.91	247.722	331.778	342.482	484.883	-0.66788	6.56e-05	0.00048075	Ptpmt1	3	-	86444081	86452749	1629	protein_coding	protein	191	228	240	326	371	533	4.93057	6.21036	6.20807	8.95694	9.27003	13.13
ENSRNOG00000009729	663.404	686.114	692.591	550.588	509.569	556.752	0.32206	0.0036581	0.015762	Ubp1	8	+	121510557	121553887	2457	protein_coding	upstream	635	644	671	541	552	612	10.8681	11.6301	11.5076	9.85496	9.14454	9.99552
ENSRNOG00000009733	541.17	555.07	559.44	409.124	409.871	433.939	0.38114	0.0013889	0.0069924	Praf2	X	-	16399546	16402441	1352	protein_coding	NA	518	521	542	402	444	477	16.1116	17.0987	16.8923	13.308	13.367	14.158
ENSRNOG00000009746	419.982	344.122	311.717	492.578	468.028	439.397	-0.3518	0.012296	0.042838	Akap17b	X	-	123364608	123379436	2829	protein_coding	A	402	323	302	484	507	483	5.97555	5.06608	4.49822	7.65729	7.29463	6.85131
ENSRNOG00000009756	1546.2	1534.17	1657.68	996.35	1208.38	1128.06	0.49064	2.59e-07	3.31e-06	Pacsin2	7	-	124215247	124306978	2055	protein_coding	protein	1480	1440	1606	979	1309	1240	30.9328	31.7568	33.6344	21.778	26.4813	24.7316
ENSRNOG00000009761	321.777	333.468	325.136	198.456	276.016	212.876	0.46166	0.0037872	0.016267	Tmod1	5	+	66173406	66228499	2538	protein_coding	tropomodulin	308	313	315	195	299	234	5.10322	5.47212	5.2298	3.43879	4.79521	3.69984
ENSRNOG00000009771	15.671	13.8501	4.12871	44.7798	21.232	38.2084	-0.70008	0.0088997	0.03286	Cdh10	2	+	89140758	89362817	3169	protein_coding	cadherin	15	13	4	44	23	42	0.199046	0.182022	0.0531868	0.621432	0.295416	0.531846
ENSRNOG00000009772	2748.68	2479.17	2811.65	1941.81	1840.72	1730.3	0.53155	1.3e-10	2.94e-09	Kirrel3	8	+	36148052	36273790	3286	protein_coding	kirre	2631	2327	2724	1908	1994	1902	33.6696	31.4218	34.9306	25.9881	24.6994	23.2275
ENSRNOG00000009778	4388.91	4791.08	4980.25	3692.3	3733.15	3962.76	0.30843	2.08e-05	0.00017139	Tmem59	5	+	130632416	130653535	1496	protein_coding	transmembrane	4201	4497	4825	3628	4044	4356	118.088	133.381	135.904	108.542	110.029	116.846
ENSRNOG00000009783	603.854	699.964	662.657	557.712	478.182	469.418	0.36567	0.0025835	0.011791	Camk2g	15	+	3669216	3724735	1695	protein_coding	calcium/calmodulin-dependent	578	657	642	548	518	516	15.306	18.3577	17.0353	15.4452	13.2772	13.0394
ENSRNOG00000009790	662.359	616.863	568.729	877.277	808.663	771.447	-0.39259	0.00040233	0.0023711	Kcnk3	6	-	36969854	37005778	2034	protein_coding	potassium	634	579	551	862	876	848	15.879	15.3014	13.8283	22.9784	21.2364	20.2677
ENSRNOG00000009808	1052.04	1081.38	1047.66	702.229	848.358	841.496	0.39446	0.00015053	0.00099595	Ift80	2	-	184867652	184961866	2879	protein_coding	intraflagellar	1007	1015	1015	690	919	925	14.7087	15.6433	14.8556	10.7268	12.9928	12.8932
ENSRNOG00000009820	1153.38	1059	1088.95	787.717	860.359	843.315	0.39227	4.82e-05	0.00036477	Bnip3l	15	+	47927967	47951099	3199	protein_coding	BCL2	1104	994	1055	774	932	927	14.5124	13.7872	13.8965	10.829	11.8585	11.6285
ENSRNOG00000009821	6.26838	6.39237	11.3539	42.7443	41.5409	38.2084	-1.1107	3.76e-05	0.00029204	Slitrk3	2	-	189795359	189803411	3322	protein_coding	SLIT	6	6	11	42	45	42	0.0759516	0.0801409	0.139527	0.565865	0.551367	0.507351
ENSRNOG00000009822	188.051	109.736	110.443	242.218	257.554	239.258	-0.72284	0.0002136	0.0013532	Tlr2	2	-	202253257	202258683	2593	protein_coding	toll-like	180	103	107	238	279	263	2.91914	1.76253	1.73879	4.10807	4.37955	4.07017
ENSRNOG00000009835	128.502	113.997	142.44	231.023	255.708	232.89	-0.79247	6.78e-06	6.32e-05	Tram1l1	2	+	247895258	247897439	2182	protein_coding	translocation	123	107	138	227	277	256	2.37048	2.17586	2.66496	4.65623	5.16717	4.70809
ENSRNOG00000009841	1336.21	1004.67	1277.83	953.606	961.903	939.746	0.32718	0.0029082	0.013025	Samd9l	4	+	31134418	31206074	4668	protein_coding	NA	1279	943	1238	937	1042	1033	11.5219	8.96362	11.1752	8.98404	9.08584	8.88032
ENSRNOG00000009845	331.179	343.057	292.106	422.355	498.491	449.404	-0.46954	0.00060556	0.0033827	Acadm	2	-	278788485	278812656	1953	protein_coding	acyl-CoA	317	322	283	415	540	494	6.82562	7.31571	6.10591	9.51062	11.2543	10.1504
ENSRNOG00000009850	1591.12	1487.29	1592.65	1159.19	1128.07	1200.84	0.41034	1.78e-06	1.9e-05	St3gal4	8	-	36283787	36333597	2059	protein_coding	ST3	1523	1396	1543	1139	1222	1320	31.1049	30.0837	31.5774	24.7588	24.157	25.7263
ENSRNOG00000009856	314.464	367.561	416.999	220.846	285.248	278.376	0.4395	0.0052642	0.0214	Sypl1	6	+	61891964	61910838	839	protein_coding	synaptophysin-like	301	345	404	217	309	306	15.0865	18.2457	20.2902	11.5761	14.9908	14.6359
ENSRNOG00000009857	1381.13	1488.36	1563.75	1770.84	1821.34	1716.65	-0.2534	0.0027427	0.012373	Ftsj3	10	-	94190363	94196805	2869	protein_coding	FtsJ	1322	1397	1515	1740	1973	1887	19.377	21.6057	22.2509	27.1445	27.9914	26.3937
ENSRNOG00000009877	455.502	450.662	478.93	649.307	785.585	746.884	-0.62259	1.52e-07	2.07e-06	Gar1	2	+	74665990	74673267	1351	protein_coding	NA	436	423	464	638	851	821	13.5711	13.8927	14.472	21.1363	25.6391	24.3864
ENSRNOG00000009882	2493.77	2251.18	2317.24	2046.64	1797.34	1803.98	0.31474	0.00018583	0.001195	Ppp3ca	2	+	260462929	260735288	2641	protein_coding	protein	2387	2113	2245	2011	1947	1983	38.0075	35.5004	35.8191	34.0805	30.0072	30.131
ENSRNOG00000009891	640.42	761.757	702.912	922.057	890.822	933.378	-0.36843	0.00046892	0.0027131	Pcf11	1	-	163712787	163737959	4656	protein_coding	PCF11	613	715	681	906	965	1026	5.53647	6.8139	6.16312	8.7092	8.43611	8.84288
ENSRNOG00000009910	1396.8	1296.58	1436.79	752.097	900.054	703.217	0.77695	3.53e-13	1.17e-11	Swap70	1	+	181861342	181922717	3871	protein_coding	switching	1337	1217	1392	739	975	773	14.5242	13.9499	15.1524	8.54445	10.252	8.01337
ENSRNOG00000009928	670.717	703.16	648.207	437.621	551.11	572.217	0.35104	0.0048767	0.02007	Bckdhb	8	+	90982519	91173704	1494	protein_coding	branched	642	660	628	430	597	629	18.0705	19.6018	17.7123	12.8819	16.2649	16.895
ENSRNOG00000009932	968.465	1022.78	946.506	434.568	480.029	374.807	1.1297	3.12e-22	2.73e-20	Mctp2	1	-	134364003	134540811	6244	protein_coding	multiple	927	960	917	427	520	412	12.3949	13.5442	12.2861	6.07673	6.72993	5.25697
ENSRNOG00000009934	3786.1	3667.09	3752.99	3413.44	3243.89	3134	0.1917	0.005355	0.021716	Emc3	4	-	208768761	208784670	1898	protein_coding	ER	3624	3442	3636	3354	3514	3445	80.2929	80.4669	80.7224	79.0915	75.3587	72.837
ENSRNOG00000009936	1207.71	1011.06	823.677	1556.1	1274.85	1157.17	-0.36618	0.004605	0.019171	Dido1	3	-	179864373	179894768	7031	protein_coding	death	1156	949	798	1529	1381	1272	11.2763	9.76767	7.79994	15.8742	13.039	11.8405
ENSRNOG00000009946	1906.63	1870.83	1385.18	4021.02	3518.98	3589.77	-1.0649	2.13e-24	2.31e-22	Ldlr	8	+	22804325	22827199	3038	protein_coding	low	1825	1756	1342	3951	3812	3946	25.2616	25.6472	18.6136	58.2079	51.0732	52.1229
ENSRNOG00000009948	596.541	646.694	690.526	499.702	536.34	532.189	0.28734	0.012974	0.044604	Tmem55b	15	-	31684579	31688424	1632	protein_coding	phosphatidylinositol-4,5-bisphosphate	571	607	669	491	581	585	14.713	16.5033	17.2732	13.4656	14.4905	14.3845
ENSRNOG00000009951	89.8468	105.474	94.9603	160.8	201.243	187.403	-0.78064	5.61e-05	0.00041703	Aif1l	3	-	14598261	14622945	3070	protein_coding	allograft	86	99	92	158	218	206	1.178	1.43087	1.26275	2.30347	2.89032	2.6927
ENSRNOG00000009956	11269.5	9648.21	8718.8	7321.5	7404.44	6496.35	0.46892	7.22e-08	1.03e-06	Wnk1	4	-	219537467	219662816	10590	protein_coding	WNK	10787	9056	8447	7194	8021	7141	43.9718	38.9518	34.5031	31.212	31.6479	27.7784
ENSRNOG00000009957	267.451	348.384	285.913	444.745	503.107	465.779	-0.60082	2.2e-05	0.00018038	Slc25a13	4	-	31041996	31598338	2028	protein_coding	solute	256	327	277	437	545	512	5.30832	7.15455	5.75544	9.64443	10.9385	10.1312
ENSRNOG00000009960	4302.2	4359.59	4319.66	3246.53	3216.19	3368.71	0.39496	1.37e-09	2.59e-08	Puf60	7	-	117114908	117125839	1886	protein_coding	poly-U	4118	4092	4185	3190	3484	3703	93.0519	97.5645	94.7579	76.7198	76.2009	79.8484
ENSRNOG00000009963	2164.68	2351.33	2414.26	2965.64	2954.94	2998.45	-0.35693	1.55e-06	1.68e-05	Ctps1	5	-	143259189	143288320	2691	protein_coding	CTP	2072	2207	2339	2914	3201	3296	32.3788	36.3908	36.6254	48.4662	48.4172	49.151
ENSRNOG00000009968	1155.47	971.64	954.763	889.489	833.588	760.53	0.29846	0.0063445	0.024908	Ercc8	2	+	58518981	58556315	2472	protein_coding	ERCC	1106	912	925	874	903	836	18.8145	16.37	15.7674	15.8243	14.8685	13.5712
ENSRNOG00000009972	358.342	425.092	434.546	790.77	753.276	759.62	-0.87212	2.16e-13	7.34e-12	Rara	10	+	86663849	86681847	2131	protein_coding	retinoic	343	399	421	777	816	835	6.76855	8.30792	8.32463	16.3193	15.586	15.724
ENSRNOG00000009983	2631.68	2589.97	2657.85	2158.59	2339.22	2362.56	0.19567	0.008522	0.031725	Lrrc42	5	-	130684407	130705517	1671	protein_coding	leucine	2519	2431	2575	2121	2534	2597	63.3923	64.5522	64.9332	56.8103	61.7246	62.367
ENSRNOG00000009985	2316.17	2058.34	2285.24	1445.17	1668.1	1578.37	0.4915	1.69e-08	2.68e-07	Tdrd7	5	+	66079898	66147306	3868	protein_coding	NA	2217	1932	2214	1420	1807	1735	24.3545	22.3943	24.3709	16.6027	19.2138	18.1881
ENSRNOG00000009988	3320.15	3152.5	3186.33	2662.36	2811.86	2829.24	0.2142	0.0023391	0.010831	Ap2b1	10	+	70154033	70255806	5435	protein_coding	NA	3178	2959	3087	2616	3046	3110	28.0994	27.6061	27.3502	24.6183	26.0685	26.2408
ENSRNOG00000009994	859.813	759.626	710.138	1153.08	979.443	951.572	-0.38586	0.00058437	0.0032772	Dlat	8	-	53659922	53685238	2600	protein_coding	dihydrolipoamide	823	713	688	1133	1061	1046	13.311	12.168	11.1502	19.5038	16.61	16.1442
ENSRNOG00000009997	4655.32	4343.61	4849.17	3582.38	3691.6	3439.67	0.36379	2.87e-07	3.64e-06	Erap1	2	+	1381110	1419644	2917	protein_coding	endoplasmic	4456	4077	4698	3520	3999	3781	64.2383	62.0165	67.8645	54.0094	55.8011	52.0151
ENSRNOG00000010005	617.436	575.313	638.917	513.95	372.945	473.057	0.40252	0.0024676	0.011331	Adck2	4	+	67166683	67179568	2508	protein_coding	aarF	591	540	619	505	404	520	9.90935	9.55364	10.3999	9.01212	6.55665	8.32022
ENSRNOG00000010028	898.468	932.22	1054.88	1253.83	1094.83	1258.15	-0.30957	0.0024533	0.011286	Polr3d	15	-	55852988	55857657	1896	protein_coding	RNA	860	875	1022	1232	1186	1383	19.0742	20.4773	22.7132	29.0827	25.4609	29.2714
ENSRNOG00000010034	1794.85	1838.87	1919.85	1441.1	1378.24	1289.99	0.42402	4.77e-07	5.77e-06	Asah1	16	+	53712315	53743716	2262	protein_coding	N-acylsphingosine	1718	1726	1860	1416	1493	1418	31.9386	33.8572	34.6487	28.0178	26.8655	25.1561
ENSRNOG00000010042	1026.97	935.416	867.028	577.049	655.424	627.71	0.57839	1.28e-07	1.76e-06	Wdfy2	15	+	49774557	49900008	6069	protein_coding	WD	983	878	840	567	710	690	6.81117	6.41919	5.83215	4.18147	4.76178	4.56238
ENSRNOG00000010048	12444.8	12384.1	12167.3	10646.4	10397.2	10137.1	0.24399	1.82e-05	0.00015208	Dctn1	4	+	179465836	179485632	4414	protein_coding	dynactin	11912	11624	11788	10461	11263	11143	113.485	116.849	112.532	106.073	103.86	101.305
ENSRNOG00000010058	330.135	280.199	257.012	173.013	212.32	174.667	0.56259	0.00075849	0.0041061	Spry2	15	-	93662947	93665780	1816	protein_coding	sprouty	316	263	249	170	230	192	7.31739	6.42603	5.77763	4.18983	5.15514	4.24272
ENSRNOG00000010060	343.716	352.646	360.23	472.223	515.108	463.05	-0.42975	0.00077509	0.0041822	Panx1	8	-	13507955	13547151	2902	protein_coding	Pannexin	329	331	349	464	558	509	4.76742	5.06096	5.06751	7.15622	7.82645	7.03849
ENSRNOG00000010064	649.822	629.648	552.215	898.649	859.436	761.44	-0.43803	0.00012393	0.00083555	Abcc4	15	-	107127439	107356997	4481	protein_coding	ATP	622	591	535	883	931	837	5.90968	5.92487	5.09341	8.92919	8.56183	7.5888
ENSRNOG00000010094	239.243	190.706	250.819	343.99	285.248	318.404	-0.42964	0.0072474	0.027757	Kcnmb2	2	+	138218940	138256373	781	protein_coding	potassium	229	179	243	338	309	350	12.3302	10.1696	13.1106	19.37	16.1041	17.9836
ENSRNOG00000010098	143.128	129.978	125.926	258.502	279.709	227.431	-0.82877	1.87e-06	1.99e-05	Plek2	6	-	111450714	111468929	1553	protein_coding	pleckstrin	137	122	122	254	303	250	3.70966	3.48571	3.3102	7.32024	7.94144	6.45993
ENSRNOG00000010107	1468.89	1347.72	1289.19	1904.16	2154.59	2058.71	-0.55979	1.97e-10	4.27e-09	Palld	16	+	31748095	31784275	2255	protein_coding	-	1406	1265	1249	1871	2334	2263	30.6505	29.0979	27.2833	43.4115	49.2489	47.0773
ENSRNOG00000010116	287.301	470.904	383.97	493.595	541.878	500.349	-0.38985	0.010829	0.038603	Leo1	8	+	81983992	82008425	2183	protein_coding	LEO1	275	442	372	485	587	550	5.29742	8.98403	7.18051	9.94377	10.9449	10.1104
ENSRNOG00000010131	181.783	200.294	146.569	299.21	339.713	272.917	-0.69983	3.45e-05	0.0002716	Rin2	3	+	146317465	146510342	4659	protein_coding	Ras	174	188	142	294	368	300	1.57051	1.79047	1.28429	2.82434	3.21502	2.58397
ENSRNOG00000010134	110.741	122.52	146.569	157.747	180.011	242.897	-0.51414	0.0095619	0.034787	Acot2	6	-	118076658	118083477	2375	protein_coding	acyl-CoA	106	115	142	155	195	267	1.87684	2.14851	2.51936	2.921	3.34194	4.51135
ENSRNOG00000010153	1824.1	1675.87	1833.15	2060.89	2167.51	2037.78	-0.22735	0.0044062	0.01848	Raf1	4	-	210819150	210836805	2448	protein_coding	Raf-1	1746	1573	1776	2025	2348	2240	29.9929	28.5115	30.5702	37.0234	39.0404	36.7194
ENSRNOG00000010161	3593.87	2889.35	2985.06	4555.33	5319.09	4089.21	-0.54085	4.79e-08	7.1e-07	Myo10	2	+	97589017	97789261	6864	protein_coding	myosin	3440	2712	2892	4476	5762	4495	23.4037	19.4686	19.7154	32.4111	37.944	29.183
ENSRNOG00000010164	1170.1	1211.35	1323.25	1520.48	1452.09	1551.99	-0.28028	0.0015838	0.0078021	Mrps2	3	+	12402368	12407371	2302	protein_coding	mitochondrial	1120	1137	1282	1494	1573	1706	20.4596	21.9158	23.4665	29.0475	27.8132	29.7394
ENSRNOG00000010170	7845.92	7992.59	8730.15	6512.41	7338.9	7128.6	0.22372	0.0015598	0.007707	Tubb4b	3	-	2422872	2425633	1551	protein_coding	tubulin,	7510	7502	8458	6399	7950	7836	203.617	214.619	229.785	184.656	208.633	202.741
ENSRNOG00000010171	1039.51	967.378	1060.05	663.555	875.129	728.69	0.41489	0.00026063	0.00162	Elk1	X	+	2112120	2119843	2622	protein_coding	ELK1,	995	908	1027	652	948	801	15.9579	15.3658	16.5046	11.1296	14.7165	12.2591
ENSRNOG00000010189	13384	13400.5	14295.6	15003.3	15139.4	17258.4	-0.20307	0.0032862	0.014435	Rps24	16	+	752366	757004	541	protein_coding	ribosomal	12811	12578	13850	14742	16400	18971	1161.05	1202.81	1257.76	1422.01	1438.65	1640.71
ENSRNOG00000010196	1051	1179.39	1121.98	850.816	872.36	972.496	0.30294	0.0023411	0.010837	Glb1	8	+	121752182	121824793	2825	protein_coding	galactosidase,	1006	1107	1087	836	945	1069	14.9749	17.3873	16.2135	13.245	13.6157	15.1851
ENSRNOG00000010210	510.873	429.354	335.457	529.216	706.196	492.161	-0.39657	0.011785	0.041338	Slc7a11	2	-	158930294	159004611	8894	protein_coding	solute	489	403	325	520	765	541	2.31205	2.01053	1.53976	2.61679	3.501	2.44095
ENSRNOG00000010214	114.92	109.736	111.475	163.853	174.472	184.674	-0.54829	0.0034434	0.015029	Scrn2	10	+	84757537	84761506	1442	protein_coding	secernin	110	103	108	161	189	203	3.20784	3.16938	3.15591	4.99716	5.33488	5.64924
ENSRNOG00000010216	378.192	371.823	344.747	292.086	294.479	222.883	0.39862	0.0085375	0.031766	Vwa8	15	+	64847113	65131503	6605	protein_coding	NA	362	349	334	287	319	245	5.41736	5.51089	5.00849	4.57129	4.62075	3.4988
ENSRNOG00000010217	18651.6	15945.8	15287.6	13903.1	13970.7	11434.3	0.33461	0.00012081	0.00081753	Prrc2b	3	+	16556389	16597431	6234	protein_coding	proline-rich	17853	14967	14811	13661	15134	12569	146.861	129.911	122.084	119.606	120.501	98.6663
ENSRNOG00000010218	9325.26	8866.21	8838.53	10179.3	10219.1	9955.12	-0.16528	0.0048352	0.01994	Eif5	6	-	144405139	144412325	3499	protein_coding	eukaryotic	8926	8322	8563	10002	11070	10943	107.275	105.533	103.121	127.94	128.775	125.502
ENSRNOG00000010222	4555.02	4704.78	4409.46	5867.17	5348.63	5796.77	-0.31057	4.44e-06	4.3e-05	Glud1	16	+	8980462	9014001	2875	protein_coding	NA	4360	4416	4272	5765	5794	6372	101.859	108.858	100.006	143.347	131.019	142.057
ENSRNOG00000010224	345.806	284.46	285.913	447.798	444.95	464.869	-0.52783	0.00012024	0.0008144	Rab30	1	+	163889802	163905429	3087	protein_coding	RAB30,	331	267	277	440	482	511	4.50896	3.83776	3.78102	6.37939	6.35534	6.64268
ENSRNOG00000010230	641.464	694.637	727.685	572.978	518.8	510.356	0.34852	0.0023997	0.01108	Fam45a	1	+	289526637	289550131	2336	protein_coding	family	614	652	705	563	562	561	11.053	12.3845	12.7169	10.7869	9.79246	9.63716
ENSRNOG00000010233	57.4602	38.3542	69.1558	155.712	170.779	183.764	-1.2887	3.37e-09	5.98e-08	Cald1	4	+	61952324	62021827	2851	protein_coding	caldesmon	55	36	67	153	185	202	0.811242	0.560284	0.990248	2.40191	2.64121	2.84324
ENSRNOG00000010234	521.32	499.67	455.19	712.406	685.887	646.814	-0.44729	0.00011138	0.00076128	Nsmaf	5	-	24284202	24330127	2757	protein_coding	neutral	499	469	441	700	743	711	7.61113	7.54812	6.74013	11.3638	10.9693	10.3488
ENSRNOG00000010237	6842.98	6251.73	6840.23	4986.84	5330.16	4868.85	0.38607	2.05e-08	3.19e-07	Map7d1	5	-	148018369	148042648	3284	protein_coding	MAP7	6550	5868	6627	4900	5774	5352	83.8732	79.2847	85.0316	66.7814	71.5652	65.3991
ENSRNOG00000010241	231.93	262.087	359.197	144.517	191.088	183.764	0.61976	0.00071273	0.0038866	Hspb11	5	+	130705939	130732192	710	protein_coding	heat	222	246	348	142	207	202	13.1486	15.3737	20.6532	8.95144	11.867	11.417
ENSRNOG00000010244	1419.79	1345.59	1236.55	1006.53	915.747	801.468	0.53385	3.6e-07	4.47e-06	Sarm1	10	+	65877570	65901277	4039	protein_coding	sterile	1359	1263	1198	989	992	881	14.1492	13.875	12.4983	10.9594	9.99691	8.75309
ENSRNOG00000010248	3932.36	4193.39	4233.99	2519.88	2226.59	2650.94	0.72388	1.54e-19	1.04e-17	Serpini1	2	+	193348764	193446630	2916	protein_coding	serpin	3764	3936	4102	2476	2412	2914	54.2809	59.8922	59.2754	38.0037	33.668	40.1015
ENSRNOG00000010257	873.394	780.934	833.999	1127.64	924.978	1135.34	-0.34208	0.0015812	0.0077919	Cuedc1	10	-	74590081	74610568	1784	protein_coding	CUE	836	733	808	1108	1002	1248	19.7059	18.2311	19.0846	27.7976	22.8613	28.0724
ENSRNOG00000010258	1876.34	1718.48	1927.07	1396.32	1340.39	1407.34	0.40387	1.66e-06	1.79e-05	Vhl	4	+	208877266	208884234	2807	protein_coding	von	1796	1613	1867	1372	1452	1547	26.906	25.4973	28.0265	21.8763	21.0549	22.116
ENSRNOG00000010259	4.17892	5.32697	4.12871	26.4608	14.7701	39.1182	-0.87593	0.00078927	0.0042464	Esrrb	6	+	119708426	119754191	1302	protein_coding	estrogen-related	4	5	4	26	16	43	0.129192	0.170397	0.129454	0.893769	0.500192	1.32531
ENSRNOG00000010270	35.5208	12.7847	16.5148	296.157	176.318	208.327	-2.4178	4.57e-24	4.79e-22	Espn	5	-	172852355	172885677	2925	protein_coding	espin	34	12	16	291	191	229	0.79875	0.297462	0.376646	7.27617	4.34319	5.13383
ENSRNOG00000010274	5844.22	5344.02	5058.7	4259.17	5099.38	4121.05	0.26216	0.0024873	0.011407	Smc4	2	+	184962125	184990525	4241	protein_coding	structural	5594	5016	4901	4185	5524	4530	55.4676	52.4798	48.6948	44.1662	53.0168	42.8636
ENSRNOG00000010284	1591.12	1445.74	1508.01	1042.15	995.136	1078.02	0.52956	2.85e-09	5.09e-08	St3gal5	4	+	164713253	164769522	2698	protein_coding	ST3	1523	1357	1461	1024	1078	1185	23.7379	22.3172	22.8178	16.9872	16.2632	17.6253
ENSRNOG00000010299	1326.81	1386.08	1251	1162.24	1091.14	1000.7	0.27593	0.003651	0.015741	Eps15	5	+	132763093	132861698	2968	protein_coding	epidermal	1270	1301	1212	1142	1182	1100	17.9939	19.4498	17.207	17.2213	16.21	14.8726
ENSRNOG00000010301	852.5	873.623	817.484	684.927	701.58	706.856	0.27058	0.0073674	0.028159	Eif4e3	4	-	196560131	196602330	2542	protein_coding	eukaryotic	816	820	792	673	760	777	13.4989	14.3133	13.1285	11.8496	12.1693	12.266
ENSRNOG00000010311	131.636	134.24	179.599	260.537	215.09	215.605	-0.54887	0.002624	0.011937	Dzip1	15	-	107541022	107591804	3486	protein_coding	DAZ	126	126	174	256	233	237	1.83277	1.93386	2.53611	3.96328	3.28047	3.28972
ENSRNOG00000010312	0	0	0	13.2304	19.3858	4.54862	-0.58523	0.0042981	0.018091	Bhlhe23	3	-	179979961	179980632	672	protein_coding	basic	0	0	0	13	21	5	0	0	0	0.865839	1.27197	0.298579
ENSRNOG00000010313	88.8021	63.9237	103.218	43.7621	51.6954	45.4862	0.62137	0.0099852	0.036106	Astn2	5	-	85276535	86266662	4577	protein_coding	NA	85	60	100	43	56	50	1.64341	1.22404	1.93735	0.884855	1.04799	0.922507
ENSRNOG00000010316	166.112	154.482	145.537	220.846	223.398	233.799	-0.4803	0.0047138	0.019515	Magohb	4	-	228076684	228084406	630	protein_coding	mago	159	145	141	217	242	257	10.6131	10.2125	9.43072	15.4164	15.6352	16.3701
ENSRNOG00000010319	2321.39	2397.14	2522.64	4035.27	3751.61	3747.16	-0.65893	1.36e-19	9.43e-18	Lcp1	15	+	60932334	60988849	3407	protein_coding	lymphocyte	2222	2250	2444	3965	4064	4119	27.4257	29.3031	30.227	52.0876	48.5523	48.5153
ENSRNOG00000010320	569.378	683.983	691.558	982.102	891.745	932.468	-0.50542	4.89e-06	4.7e-05	Efnb3	10	-	55906787	55912782	3144	protein_coding	ephrin	545	642	670	965	966	1025	7.28952	9.06056	8.97963	13.7375	12.5061	13.0828
ENSRNOG00000010325	827.426	762.822	711.17	439.656	372.945	436.668	0.83505	4.66e-12	1.33e-10	Ptger3	2	-	282680844	282760556	1346	protein_coding	prostaglandin	792	716	689	432	404	480	27.2992	26.0409	23.7972	15.8485	13.4788	15.7885
ENSRNOG00000010331	3560.44	3723.55	3831.44	2554.48	2615.23	2750.1	0.48017	1.57e-11	4.17e-10	Ctsb	15	+	50081535	50102406	1942	protein_coding	cathepsin	3408	3495	3712	2510	2833	3023	73.7964	79.8547	80.5425	57.8479	59.378	62.4666
ENSRNOG00000010350	172.38	167.267	134.183	473.241	335.097	382.994	-1.1825	2.38e-12	7.1e-11	Rcan2	9	-	18397067	18626606	3433	protein_coding	regulator	165	157	130	465	363	421	2.19366	2.20244	1.73185	6.57986	4.67128	5.34124
ENSRNOG00000010352	2228.41	1809.04	1981.78	1667.03	1648.71	1527.43	0.30444	0.00093273	0.0049222	Dnajc3	15	+	107610234	107649355	1610	protein_coding	DnaJ	2133	1698	1920	1638	1786	1679	55.7122	46.7966	50.2507	45.5356	45.1527	41.8489
ENSRNOG00000010358	2163.64	1801.58	1873.4	1303.7	1491.78	1355.49	0.47635	4.57e-07	5.56e-06	Sh3rf1	16	-	31900567	32060681	2685	protein_coding	SH3	2071	1691	1815	1281	1616	1490	32.4355	27.9449	28.4838	21.3534	24.4977	22.269
ENSRNOG00000010365	2912.71	3029.98	3051.11	1704.69	1764.1	1782.15	0.76166	1.75e-25	2.17e-23	Syn1	X	+	2136354	2193641	2400	protein_coding	synapsin	2788	2844	2956	1675	1911	1959	48.8502	52.5801	51.8991	31.2368	32.4099	32.7554
ENSRNOG00000010370	10702.2	9698.28	11332.3	8239.48	8518.66	7850.02	0.36043	3.6e-07	4.47e-06	Tnip1	10	-	40028044	40075239	2871	protein_coding	TNFAIP3	10244	9103	10979	8096	9228	8629	150.045	140.687	161.137	126.212	130.829	120.611
ENSRNOG00000010386	532.812	612.602	639.95	471.206	481.875	446.675	0.33219	0.0064458	0.025213	H2afx	8	+	47284623	47285952	1330	protein_coding	H2A	510	575	620	463	522	491	16.1251	19.1831	19.6429	15.5809	15.9752	14.8146
ENSRNOG00000010412	14.6262	15.9809	14.4505	48.8507	41.5409	39.1182	-0.83768	0.0017432	0.0084615	Ccdc180	5	+	65990073	66057645	4923	protein_coding	coiled-coil	14	15	14	48	45	43	0.119587	0.135196	0.11983	0.43639	0.372058	0.350508
ENSRNOG00000010421	1785.44	1807.97	1995.2	1559.15	1569.32	1544.71	0.25197	0.0022575	0.010522	Wdr91	4	-	62130769	62166447	2583	protein_coding	WD	1709	1697	1933	1532	1700	1698	27.8229	29.1514	31.5336	26.5459	26.7888	26.3799
ENSRNOG00000010427	9452.72	8598.8	8576.36	9935.01	10556.9	9666.74	-0.17686	0.0079138	0.029871	Ipo7	1	+	181641921	181696091	5208	protein_coding	importin	9048	8071	8309	9762	11436	10626	73.0578	68.7637	67.2271	83.894	89.3781	81.8763
ENSRNOG00000010447	512.962	587.032	523.314	428.461	384.946	352.064	0.44921	0.00054031	0.0030637	Tmod2	8	-	82109739	82135088	1191	protein_coding	tropomodulin	491	551	507	421	417	387	17.3362	20.5278	17.9375	15.821	14.2512	13.0394
ENSRNOG00000010450	246.556	242.91	242.562	396.912	432.949	449.404	-0.74771	8.14e-08	1.15e-06	Elovl7	2	-	59446064	59459522	897	protein_coding	ELOVL	236	228	235	390	469	494	11.0638	11.2783	11.0393	19.4597	21.2818	22.1001
ENSRNOG00000010453	4375.33	4566.28	4902.84	4014.92	3851.31	3940.93	0.22585	0.0011588	0.0059753	Klhl7	4	-	7544414	7593562	2853	protein_coding	kelch-like	4188	4286	4750	3945	4172	4332	61.7291	66.6581	70.1549	61.8882	59.5211	60.9321
ENSRNOG00000010457	1202.48	955.659	995.018	843.692	837.281	801.468	0.33074	0.002219	0.010368	Vash1	6	+	119922878	119934446	1143	protein_coding	vasohibin	1151	897	964	829	907	881	42.3462	34.8216	35.5383	32.4617	32.299	30.9306
ENSRNOG00000010473	2386.16	2059.41	2121.12	1854.29	1840.72	1928.62	0.21818	0.008654	0.032104	Cand2	4	+	210970266	210998144	4423	protein_coding	cullin-associated	2284	1933	2055	1822	1994	2120	21.9987	19.6449	19.8333	18.6779	18.5896	19.4855
ENSRNOG00000010480	7.31311	8.52315	13.4183	25.4431	30.4634	28.2015	-0.66561	0.013015	0.044707	Vstm5	8	+	13735551	13755647	1857	protein_coding	V-set	7	8	13	25	33	31	0.158515	0.191153	0.294984	0.602547	0.723319	0.669898
ENSRNOG00000010497	885.931	793.719	764.843	1302.68	1255.46	1224.49	-0.60844	4.02e-10	8.27e-09	RGD1305807	5	+	65942318	65983012	2424	protein_coding	hypothetical	848	745	741	1280	1360	1346	14.7112	13.6372	12.8811	23.6342	22.8368	22.2829
ENSRNOG00000010512	1037.42	827.811	954.763	704.264	744.967	818.752	0.2996	0.0077639	0.029388	Yipf1	5	+	130781795	130817034	1274	protein_coding	Yip1	993	777	925	692	807	900	32.7767	27.0617	30.5942	24.3108	25.7829	28.3486
ENSRNOG00000010532	169.246	242.91	227.079	367.398	308.326	282.015	-0.51748	0.0022855	0.010642	Fam206a	5	+	77711085	77714698	582	protein_coding	family	162	228	220	361	334	310	11.7052	17.3826	15.9282	27.7618	23.3589	21.3746
ENSRNOG00000010533	2462.43	2261.83	2187.18	1961.15	1855.49	1815.81	0.28864	0.00035672	0.0021431	Arfip1	2	-	202912659	202990882	1713	protein_coding	ADP-ribosylation	2357	2123	2119	1927	2010	1996	57.8612	54.9915	52.1243	50.3486	47.7603	46.7587
ENSRNOG00000010534	1761.41	1424.43	1354.22	1107.28	1021.91	849.683	0.57842	7.37e-07	8.52e-06	Ankrd50	2	-	144894601	144925135	4831	protein_coding	ankyrin	1686	1337	1312	1088	1107	934	14.6759	12.28	11.4436	10.0799	9.32693	7.75834
ENSRNOG00000010540	1079.21	958.855	1084.82	1421.76	1352.39	1304.55	-0.3729	6.49e-05	0.00047623	Mrpl45	10	+	85047890	85059050	1435	protein_coding	mitochondrial	1033	900	1051	1397	1465	1434	30.2715	27.8287	30.8615	43.572	41.5541	40.1011
ENSRNOG00000010545	92.981	126.782	130.054	182.172	175.395	187.403	-0.54396	0.004627	0.01923	Mrap2	8	+	94308773	94364872	1313	protein_coding	melanocortin	89	119	126	179	190	206	2.85043	4.02147	4.04364	6.10171	5.89002	6.29596
ENSRNOG00000010558	474.307	577.444	572.858	785.682	743.121	718.683	-0.44472	0.00014527	0.00096418	Ppif	16	+	1955697	1962447	1514	protein_coding	peptidylprolyl	454	542	555	772	805	790	12.61	15.8846	15.4466	22.822	21.642	20.9392
ENSRNOG00000010576	18.8051	14.9155	34.0618	124.162	75.6968	107.348	-1.4148	2.93e-08	4.48e-07	Kcnq4	5	-	143423766	143472408	2007	protein_coding	NA	18	14	33	122	82	118	0.377147	0.309516	0.69284	2.72067	1.66301	2.35936
ENSRNOG00000010589	2414.37	2396.07	2642.37	1883.8	2019.81	1945.9	0.3418	1.31e-05	0.00011343	Fam134b	2	+	97821407	97972800	3104	protein_coding	zinc	2311	2249	2560	1851	2188	2139	31.3086	32.1492	34.7524	26.6899	28.6915	27.6534
ENSRNOG00000010593	952.794	984.424	890.768	1429.9	1459.47	1370.96	-0.57399	2.51e-10	5.33e-09	Ctnnal1	5	-	77719359	77778979	3644	protein_coding	catenin	912	924	863	1405	1581	1507	10.5245	11.2511	9.97927	17.2568	17.6596	16.5956
ENSRNOG00000010594	117.01	84.1662	91.8637	200.491	178.164	149.195	-0.70439	0.00048132	0.0027762	LOC500124	4	-	145013636	145038535	1985	protein_coding	similar	112	79	89	197	193	164	2.3727	1.76591	1.88928	4.4419	3.95754	3.31545
ENSRNOG00000010601	4089.07	3654.3	3782.93	3250.61	3074.95	2870.18	0.31941	3.1e-05	0.00024634	Srpk2	4	+	8073530	8191648	3714	protein_coding	SRSF	3914	3430	3665	3194	3331	3155	75.7436	70.0385	71.0691	65.7867	62.394	58.2638
ENSRNOG00000010602	1102.19	997.209	1056.95	882.365	946.21	751.433	0.27911	0.0094191	0.034343	Birc2	8	-	6015753	6033822	3263	protein_coding	baculoviral	1055	936	1024	867	1025	826	13.5963	12.728	13.2236	11.8923	12.786	10.1583
ENSRNOG00000010607	334.314	328.141	362.294	481.383	659.116	669.558	-0.75987	8.86e-08	1.25e-06	Rnf208	3	+	2443879	2445203	1137	protein_coding	ring	320	308	351	473	714	736	11.8352	12.0197	13.0081	18.6193	25.5603	25.9763
ENSRNOG00000010608	244.467	269.545	219.854	386.735	407.101	338.418	-0.57277	0.00013266	0.00088998	Cep162	8	-	94370712	94427870	5440	protein_coding	centrosomal	234	253	213	380	441	372	1.80885	2.06359	1.64986	3.12642	3.29965	2.74412
ENSRNOG00000010610	127.457	101.212	92.8959	321.6	301.864	355.702	-1.4135	5.92e-16	2.7e-14	Hpgd	16	-	37259045	37296863	1678	protein_coding	15-hydroxyprostaglandin	122	95	90	316	327	391	3.0574	2.51209	2.26004	8.42865	7.93202	9.3507
ENSRNOG00000010616	529.678	670.133	623.435	381.646	509.569	520.363	0.34142	0.014283	0.048293	Ndor1	3	-	2448121	2456341	2338	protein_coding	NADPH	507	629	604	375	552	572	9.11903	11.9374	10.8858	7.17876	9.60998	9.81772
ENSRNOG00000010624	3097.62	3038.5	3115.11	2702.05	2695.54	2443.52	0.23426	0.0014446	0.0072242	Ap3b1	2	+	43195234	43395094	3712	protein_coding	adaptor	2965	2852	3018	2655	2920	2686	33.5894	34.0914	34.2592	32.0125	32.0186	29.0374
ENSRNOG00000010629	63.7285	101.212	65.0271	143.499	137.547	117.355	-0.6251	0.0044768	0.018732	Nod1	4	-	149781209	149832175	4110	protein_coding	nucleotide-binding	61	95	63	141	149	129	0.624127	1.02562	0.6459	1.53547	1.47561	1.25953
ENSRNOG00000010635	575.646	443.204	471.705	1338.31	1086.53	1179	-1.2061	1.22e-23	1.23e-21	Igfbp4	10	+	86747476	86759481	2160	protein_coding	insulin-like	551	416	457	1315	1177	1296	10.7271	8.54559	8.91515	27.248	22.1795	24.0774
ENSRNOG00000010642	404.311	350.515	437.643	502.755	508.646	627.71	-0.42729	0.0018285	0.0088192	Lysmd2	8	+	82162170	82177806	1256	protein_coding	LysM	387	329	424	494	551	690	12.9571	11.6228	14.2247	17.6035	17.8562	22.0454
ENSRNOG00000010645	33.4314	41.5504	46.448	127.215	72.0043	84.6044	-0.85838	0.00047849	0.0027621	Lgals3	15	+	28094062	28106276	1227	protein_coding	galectin	32	39	45	125	78	93	1.09671	1.41034	1.54538	4.55962	2.58749	3.04157
ENSRNOG00000010646	1192.04	1212.42	1176.68	1536.76	1338.54	1406.43	-0.25002	0.0054299	0.021972	Tmem229b	6	-	111524858	111565742	3767	protein_coding	transmembrane	1141	1138	1140	1510	1450	1546	12.7372	13.4045	12.7519	17.9409	15.6675	16.4692
ENSRNOG00000010649	3173.89	2870.17	2957.19	1566.27	1475.16	1366.41	1.0058	3.17e-34	6.75e-32	Ctnnd2	2	+	103069802	103662662	2598	protein_coding	catenin	3038	2694	2865	1539	1598	1502	49.1738	46.0109	46.4678	26.5132	25.036	23.2001
ENSRNOG00000010668	941.302	930.089	1001.21	657.449	675.732	584.043	0.56045	1.07e-07	1.49e-06	Anxa6	10	-	40092956	40129924	2513	protein_coding	annexin	901	873	970	646	732	642	15.0771	15.4143	16.2647	11.5054	11.8562	10.2518
ENSRNOG00000010673	544.304	565.724	570.794	648.289	695.118	741.426	-0.29724	0.0078648	0.029709	Eral1	10	-	66341064	66356725	2047	protein_coding	Era-like	521	531	553	637	753	815	10.703	11.5101	11.3834	13.9279	14.9729	15.9771
ENSRNOG00000010676	3080.91	3206.84	3210.07	2728.51	2736.16	2631.83	0.22649	0.0010704	0.005566	Smarce1	10	-	86913923	86933996	1230	protein_coding	SWI/SNF	2949	3010	3110	2681	2964	2893	100.822	108.584	106.542	97.5561	98.0847	94.3849
ENSRNOG00000010682	4080.72	3675.61	3673.52	4591.96	4337.8	4229.31	-0.19935	0.0060039	0.023803	Clcn3	16	+	32284020	32353988	3808	protein_coding	chloride	3906	3450	3559	4512	4699	4649	43.1341	40.1999	39.382	53.0316	50.2269	48.9916
ENSRNOG00000010688	319.687	355.842	365.391	223.899	182.78	208.327	0.69213	6.72e-06	6.27e-05	Nrgn	8	-	40015873	40024017	1373	protein_coding	neurogranin	306	334	354	220	198	229	9.37208	10.7939	10.8642	7.17158	5.86979	6.69305
ENSRNOG00000010697	3565.66	3724.62	3431.99	4178.77	4033.16	4020.07	-0.18695	0.0058598	0.023362	Hadh	2	-	254902140	254944001	1659	protein_coding	hydroxyacyl-CoA	3413	3496	3325	4106	4369	4419	86.5117	93.5035	84.4523	110.773	107.192	106.89
ENSRNOG00000010712	1225.47	1192.18	1397.57	926.127	837.281	911.544	0.49444	6.96e-07	8.08e-06	Terf2ip	19	+	55037928	55044772	2140	protein_coding	TERF2	1173	1119	1354	910	907	1002	23.0499	23.2017	26.6607	19.0323	17.2513	18.7894
ENSRNOG00000010729	2276.47	2291.66	2170.67	1993.72	2009.66	1826.73	0.20457	0.009175	0.033609	Usp8	3	+	125699400	125747040	4065	protein_coding	ubiquitin	2179	2151	2103	1959	2177	2008	22.5414	23.4792	21.7994	21.5693	21.7985	19.8227
ENSRNOG00000010733	688.477	880.016	871.157	614.704	600.036	648.634	0.3688	0.0018603	0.0089597	Vps11	8	-	47296463	47311266	3563	protein_coding	VPS11	659	826	844	604	650	713	7.77776	10.2865	9.98143	7.58724	7.4255	8.03032
ENSRNOG00000010736	56.4154	93.7547	56.7697	35.6203	36.0021	24.5626	0.71925	0.0050603	0.020719	Pbx4	16	-	21219921	21253490	1384	protein_coding	PBX	54	88	55	35	39	27	1.64075	2.8213	1.67453	1.13187	1.14698	0.782865
ENSRNOG00000010743	142.083	120.39	76.3811	61.0634	42.4641	72.778	0.68568	0.0042168	0.017814	Fdxacb1	8	+	53793837	53798266	1754	protein_coding	ferredoxin-fold	136	113	74	60	46	80	3.26058	2.85859	1.77774	1.53103	1.06747	1.83029
ENSRNOG00000010744	2581.53	2171.27	2326.53	1394.28	1562.86	1418.26	0.67433	5.05e-14	1.86e-12	Nrp1	19	+	71984687	72136034	3836	protein_coding	neuropilin	2471	2038	2254	1370	1693	1559	27.0881	23.5737	24.7595	15.9847	17.9641	16.309
ENSRNOG00000010756	2858.38	2503.68	2992.28	4367.05	4708.9	4600.48	-0.69533	1.83e-18	1.12e-16	Tp53	10	+	55932658	55944086	1755	protein_coding	tumor	2736	2350	2899	4291	5101	5057	65.5578	59.4146	69.6045	109.432	118.306	115.631
ENSRNOG00000010760	377.148	371.823	357.133	215.757	172.626	233.799	0.75434	1.18e-06	1.31e-05	E2f5	2	-	108121173	108136514	1613	protein_coding	E2F	361	349	346	212	187	257	9.41148	9.6005	9.03874	5.88253	4.71884	6.39378
ENSRNOG00000010765	3139.41	3015.07	2832.29	4324.3	3887.31	3705.31	-0.39798	4.74e-07	5.74e-06	Vcl	15	-	3433521	3522277	5270	protein_coding	vinculin	3005	2830	2744	4249	4211	4073	23.9783	23.8275	21.9402	36.086	32.5239	31.0144
ENSRNOG00000010768	5459.76	4867.79	5152.63	3925.36	4201.17	3926.37	0.3547	5.1e-07	6.13e-06	Kpna4	2	-	185044071	185101033	3449	protein_coding	karyopherin	5226	4569	4992	3857	4551	4316	63.7179	58.7801	60.9885	50.0518	53.7083	50.2166
ENSRNOG00000010771	5003.21	4457.61	3936.72	3884.65	3675.91	3188.59	0.30809	0.00095451	0.0050265	Pkd1	10	+	13732199	13779017	13837	protein_coding	polycystin	4789	4184	3814	3817	3982	3505	14.5542	13.4169	11.6146	12.3465	11.7135	10.1649
ENSRNOG00000010775	1318.45	1067.53	1077.59	1884.82	1786.26	1882.22	-0.65828	1.02e-11	2.8e-10	Arrdc4	1	-	130820199	130829248	943	protein_coding	arrestin	1262	1002	1044	1852	1935	2069	56.2772	47.1475	46.6504	87.9007	83.5213	88.0457
ENSRNOG00000010776	6222.41	6057.83	6052.68	5025.51	5749.26	5502.02	0.16859	0.014428	0.04859	Atp13a1	16	-	21278077	21294131	3811	protein_coding	ATPase	5956	5686	5864	4938	6228	6048	65.7205	66.2019	64.8368	57.9929	66.5178	63.6842
ENSRNOG00000010777	68.9522	89.4931	40.2549	271.732	253.861	194.681	-1.4759	9.98e-12	2.74e-10	Tox	5	-	24669152	24965951	3093	protein_coding	thymocyte	66	84	39	267	275	214	0.897324	1.20504	0.531314	3.86362	3.61894	2.77647
ENSRNOG00000010780	194.32	176.855	203.339	278.856	350.79	296.57	-0.62093	0.00011602	0.00079016	Dlc1	16	+	58878663	58926658	4319	protein_coding	DLC1	186	166	197	274	380	326	1.81098	1.70541	1.92198	2.83942	3.5812	3.02896
ENSRNOG00000010784	17273.6	15989.4	17536.7	11725.2	12278.6	12697	0.46246	2.22e-13	7.55e-12	Scg3	8	-	82183497	82242336	2144	protein_coding	secretogranin	16534	15008	16990	11521	13301	13957	324.293	310.599	333.914	240.507	252.515	261.232
ENSRNOG00000010795	1247.41	1113.34	1221.07	894.578	970.212	870.607	0.37593	0.00010501	0.00072592	Cnot4	4	-	62288220	62389482	3473	protein_coding	CCR4-NOT	1194	1045	1183	879	1051	957	14.4572	13.351	14.3531	11.3278	12.3176	11.0577
ENSRNOG00000010799	646.688	568.921	570.794	901.702	915.747	835.127	-0.54612	4.55e-07	5.54e-06	Ccrn4l	2	+	159759666	159779874	2609	protein_coding	nocturnin	619	534	553	886	992	918	9.97704	9.08176	8.93136	15.1993	15.4762	14.1198
ENSRNOG00000010800	3476.86	3495.56	3468.11	3075.56	2913.4	3069.41	0.20165	0.0028979	0.012988	Hadhb	6	-	37366083	37393666	1920	protein_coding	hydroxyacyl-CoA	3328	3281	3360	3022	3156	3374	72.8899	75.8242	73.7402	70.446	66.9058	70.5185
ENSRNOG00000010802	69.9969	49.0081	66.0593	129.251	96.0057	98.2503	-0.61416	0.0071907	0.027582	Ube3d	8	-	93463078	93633601	1850	protein_coding	ubiquitin	67	46	64	127	104	108	1.52296	1.10329	1.45772	3.07252	2.28818	2.34267
ENSRNOG00000010812	837.874	656.283	762.779	400.983	451.411	370.258	0.83066	1.12e-10	2.58e-09	Osbpl6	3	+	69952408	70024414	3602	protein_coding	oxysterol	802	616	739	394	489	407	9.36302	7.58822	8.64504	4.89571	5.52578	4.5343
ENSRNOG00000010813	672.806	641.367	629.628	487.489	452.335	469.418	0.44242	0.00010663	0.00073457	Tspan14	16	+	17421546	17478815	1473	protein_coding	tetraspanin	644	602	610	479	490	516	18.3852	18.1341	17.4499	14.5544	13.5401	14.0574
ENSRNOG00000010824	5037.69	4824.11	5241.39	3775.75	4075.63	3732.6	0.37621	6.44e-08	9.33e-07	Parp8	2	-	67464107	67546909	2415	protein_coding	poly	4822	4528	5078	3710	4415	4103	101.794	100.86	107.416	83.358	90.2131	82.6554
ENSRNOG00000010827	453.413	359.038	364.358	474.259	549.263	514.904	-0.36086	0.0075938	0.028854	Ptbp2	2	-	241308282	241367644	1683	protein_coding	polypyrimidine	434	337	353	466	595	566	10.844	8.88482	8.83806	12.3927	14.39	13.4956
ENSRNOG00000010832	618.48	517.782	651.303	354.167	333.251	360.251	0.72284	3.08e-08	4.68e-07	Pdgfrl	16	-	54098438	54161461	1467	protein_coding	platelet-derived	592	486	631	348	361	396	16.9698	14.6997	18.1245	10.6172	10.0163	10.8324
ENSRNOG00000010853	83.5784	85.2315	80.5098	13.2304	29.5402	46.396	0.92762	0.00035645	0.0021423	Chrna7	1	-	125028876	125158170	2101	protein_coding	cholinergic	80	80	78	13	32	51	1.60121	1.68953	1.56435	0.276937	0.619943	0.974099
ENSRNOG00000010861	8741.26	8123.63	8823.05	7686.86	7644.45	7693.54	0.15584	0.011391	0.040212	Atad1	1	-	258466603	258609714	2300	protein_coding	ATPase	8367	7625	8548	7553	8281	8457	152.977	147.101	156.604	146.979	146.549	147.553
ENSRNOG00000010872	4868.44	4592.91	4889.42	7839.52	7171.81	8707.89	-0.70992	2.25e-20	1.7e-18	Ckb	6	+	144270887	144273773	1441	protein_coding	creatine	4660	4311	4737	7703	7769	9572	135.99	132.745	138.518	239.254	219.447	266.562
ENSRNOG00000010887	1862.75	2160.62	2211.95	3434.81	3217.11	3450.59	-0.67937	1.98e-16	9.62e-15	RGD1309534	8	-	13778080	13800657	2419	protein_coding	similar	1783	2028	2143	3375	3485	3793	30.9956	37.1993	37.3295	62.4455	58.6401	62.9225
ENSRNOG00000010889	871.305	836.335	761.746	480.365	489.26	430.3	0.78028	9.32e-12	2.57e-10	Fbxw7	2	-	203634793	203708126	3270	protein_coding	F-box	834	785	738	472	530	473	20.0522	19.9151	17.78	12.0786	12.3343	10.8525
ENSRNOG00000010895	2395.57	2276.75	2140.73	1988.63	1967.19	1907.69	0.21192	0.0068515	0.026514	Tmem30a	8	-	86767828	86789807	1753	protein_coding	transmembrane	2293	2137	2074	1954	2131	2097	55.0056	54.091	49.8532	49.8891	49.48	48.0038
ENSRNOG00000010897	108.652	112.932	75.3489	251.377	237.245	220.153	-1.0706	1.91e-08	3.01e-07	Nek6	3	+	28080322	28113347	1350	protein_coding	NIMA-related	104	106	73	247	257	242	3.23955	3.48397	2.27853	8.18891	7.74868	7.19351
ENSRNOG00000010898	67.9075	59.6621	77.4133	133.322	153.24	187.403	-0.97561	4.38e-06	4.24e-05	Prok2	4	-	196648794	196662391	387	protein_coding	prokineticin	65	56	75	131	166	206	7.67801	6.97976	8.87723	16.4696	18.9796	23.2208
ENSRNOG00000010904	3240.75	3500.89	3559.98	2723.43	2955.87	3028.47	0.23742	0.0016203	0.0079475	Kansl2	X	-	114700526	114716824	2052	protein_coding	NA	3102	3286	3449	2676	3202	3329	98.3006	109.875	109.519	90.2564	98.2152	100.67
ENSRNOG00000010911	173.425	111.866	165.148	85.4887	55.3879	71.8683	0.85089	0.00012005	0.00081348	Tmem108	8	-	111361212	111485621	1722	protein_coding	transmembrane	166	105	160	84	60	79	4.05378	2.70557	3.91519	2.18328	1.41823	1.841
ENSRNOG00000010914	220.438	385.673	271.462	193.367	179.088	231.98	0.46237	0.013185	0.045215	Pigh	6	-	111632984	111642424	2370	protein_coding	phosphatidylinositol	211	362	263	190	194	255	3.74386	6.7774	4.67599	3.58813	3.33182	4.31769
ENSRNOG00000010915	5750.19	5519.81	5474.67	5046.89	4734.74	4206.57	0.25446	0.00078992	0.0042484	Ermp1	1	-	255038060	255072206	5088	protein_coding	endoplasmic	5504	5181	5304	4959	5129	4624	45.49	45.1824	43.9261	43.6224	41.0312	36.4695
ENSRNOG00000010918	165.067	126.782	140.376	190.314	239.091	244.716	-0.55757	0.0022048	0.010312	Cebpa	1	+	92493857	92495245	1389	protein_coding	CCAAT/enhancer	158	119	136	187	259	269	4.78344	3.80143	4.12575	6.02563	7.58972	7.77158
ENSRNOG00000010934	417.892	552.94	468.608	282.927	252.938	320.223	0.68782	3.27e-06	3.27e-05	Spa17	8	-	40067946	40077019	447	protein_coding	sperm	400	519	454	278	274	352	37.6303	51.5184	42.7971	27.8356	24.95	31.6005
ENSRNOG00000010935	24.0288	12.7847	36.1262	92.6127	82.1587	70.9585	-1.1047	1.97e-05	0.00016339	Cpb2	15	+	61001884	61050725	1433	protein_coding	carboxypeptidase	23	12	35	91	89	78	0.674942	0.371568	1.02917	2.84222	2.52797	2.18428
ENSRNOG00000010941	15.671	2.13079	7.22524	14.2481	26.7708	51.8543	-0.65289	0.01171	0.041145	Tifa	2	+	251473156	251481591	1499	protein_coding	TRAF-interacting	15	2	7	14	29	57	0.420799	0.0592013	0.196772	0.418013	0.787453	1.52592
ENSRNOG00000010944	20016	18618.8	19192.3	12300.2	12553.7	11102.3	0.67523	7.97e-25	9.2e-23	Hyou1	8	+	47318957	47330880	4471	protein_coding	hypoxia	19159	17476	18594	12086	13599	12204	180.199	173.436	175.241	120.988	123.803	109.536
ENSRNOG00000010945	10027.3	9963.57	10888.4	8902.02	8276.8	8911.67	0.23958	0.00023002	0.0014461	Ywhab	3	+	166577976	166586801	2691	protein_coding	tyrosine	9598	9352	10549	8747	8966	9796	149.986	154.203	165.182	145.482	135.617	146.081
ENSRNOG00000010950	549.528	527.37	586.276	778.558	744.967	741.426	-0.42617	9.12e-05	0.0006415	Cep41	4	-	57727700	57766940	3593	protein_coding	centrosomal	526	495	568	765	807	815	10.9447	10.8678	11.8426	16.9417	16.2531	16.1827
ENSRNOG00000010951	2512.58	2664.55	2511.29	1608	1609.94	1817.63	0.59586	2.92e-13	9.73e-12	Cmtm6	8	+	122101557	122119645	3231	protein_coding	CKLF-like	2405	2501	2433	1580	1744	1998	31.3014	34.3463	31.7301	21.8868	21.9704	24.8152
ENSRNOG00000010952	1034.28	960.986	928.959	700.193	701.58	735.967	0.43545	1.49e-05	0.00012739	Ift122	4	+	211040406	211095866	2339	protein_coding	intraflagellar	990	902	900	688	760	809	17.7988	17.1111	16.2136	13.165	13.2255	13.8796
ENSRNOG00000010960	3230.31	3592.51	3287.48	2262.4	1849.96	2117.84	0.6802	4.15e-15	1.72e-13	Ankh	2	+	99796579	99921970	2456	protein_coding	ANKH	3092	3372	3185	2223	2004	2328	52.9415	60.9203	54.6446	40.5111	33.2122	38.0377
ENSRNOG00000010971	1422.92	1213.48	1144.68	878.295	903.746	869.697	0.49249	1.63e-06	1.76e-05	Snx18	2	-	64486855	64512619	4394	protein_coding	sorting	1362	1139	1109	863	979	956	13.0347	11.5018	10.635	8.7905	9.06882	8.73086
ENSRNOG00000010989	5266.48	5120.29	5417.9	6829.94	7065.65	6379.9	-0.35379	9.72e-08	1.36e-06	Ipo5	15	+	109653549	109688633	3916	protein_coding	importin	5041	4806	5249	6711	7654	7013	60.6013	60.963	63.23	85.8678	89.0629	80.4532
ENSRNOG00000010996	2199.16	1879.36	1550.33	2498.51	2475.84	2158.78	-0.32728	0.0024604	0.011305	Mob1b	14	-	20870121	20902822	2704	protein_coding	MOB	2105	1764	1502	2455	2682	2373	32.7364	28.9464	23.4061	40.6357	40.372	35.2168
ENSRNOG00000011007	3675.36	3700.11	3238.97	2460.85	2600.46	2494.47	0.47997	4.91e-10	9.95e-09	Ube2o	10	-	105170740	105216698	3864	protein_coding	ubiquitin-conjugating	3518	3473	3138	2418	2817	2742	38.2863	39.8814	34.2202	28.008	29.6741	28.4767
ENSRNOG00000011016	5351.11	4767.64	4406.36	2808.91	2758.32	2611.82	0.80953	1.44e-23	1.44e-21	Slc7a2	16	-	54171102	54224384	2638	protein_coding	solute	5122	4475	4269	2760	2988	2871	84.6324	78.0204	70.6813	48.5383	47.7882	45.2694
ENSRNOG00000011026	2075.88	1967.78	2035.45	1084.89	1196.38	1092.58	0.82799	8.31e-23	7.64e-21	Irf2bpl	6	-	120193879	120196227	2349	protein_coding	interferon	1987	1847	1972	1066	1296	1201	35.5713	34.8888	35.3745	20.3113	22.4569	20.5172
ENSRNOG00000011029	2713.16	2968.19	3039.76	2541.25	2239.52	2616.37	0.23181	0.0053795	0.021803	Sec11a	1	-	143685596	143711945	1102	protein_coding	SEC11	2597	2786	2945	2497	2426	2876	99.1004	112.177	112.608	101.414	89.606	104.729
ENSRNOG00000011032	398.042	306.834	367.455	586.208	504.03	473.967	-0.50412	0.00031488	0.0019155	Lhfpl2	2	+	42942597	43023910	4254	protein_coding	LHFPL	381	288	356	576	546	521	3.76628	3.00398	3.5263	6.06021	5.22424	4.91473
ENSRNOG00000011033	37.6103	52.2043	39.2227	143.499	87.6975	107.348	-1.0171	1.92e-05	0.00016013	Tekt2	5	-	148109214	148112751	1530	protein_coding	tektin	36	49	38	141	95	118	0.989455	1.42104	1.04655	4.12468	2.52732	3.09492
ENSRNOG00000011052	7535.64	7694.28	7976.66	9526.9	9876.59	9493.89	-0.31248	1.62e-07	2.18e-06	Gars	4	+	149892437	149933270	2329	protein_coding	glycyl-tRNA	7213	7222	7728	9361	10699	10436	130.236	137.591	139.818	179.894	186.983	179.814
ENSRNOG00000011059	1265.17	906.651	795.808	717.494	797.586	595.87	0.45315	0.0017279	0.0083997	Ttbk2	3	-	119227873	119332743	4273	protein_coding	tau	1211	851	771	705	864	655	11.9178	8.83689	7.60305	7.38447	8.23017	6.15131
ENSRNOG00000011066	3473.73	3474.25	3072.79	2867.94	2918.94	2589.99	0.2527	0.0016551	0.0080999	2020-03-06	2	-	104209952	104281884	2936	protein_coding	membrane	3325	3261	2977	2818	3162	2847	48.2645	49.9465	43.3009	43.5367	44.4264	39.4365
ENSRNOG00000011071	540.125	552.94	559.44	467.135	389.562	364.8	0.41036	0.0015382	0.0076128	Nt5e	8	+	95464241	95508297	3151	protein_coding	5'	517	519	542	459	422	401	6.89965	7.30839	7.24798	6.51969	5.4512	5.10687
ENSRNOG00000011076	1720.67	1219.88	1262.35	2617.58	2351.22	1973.19	-0.68496	1.61e-08	2.57e-07	Ank2	2	-	250581158	250869034	12391	protein_coding	ankyrin	1647	1145	1223	2572	2547	2169	10.6487	7.81138	7.92341	17.6992	15.9396	13.3825
ENSRNOG00000011077	3681.63	3314.44	3117.17	2554.48	3093.41	2689.15	0.27063	0.0023293	0.010799	Tjp1	1	-	127243076	127307192	6614	protein_coding	tight	3524	3111	3020	2510	3351	2956	22.4056	20.8708	19.2402	16.9853	20.6224	17.9349
ENSRNOG00000011086	53.2812	31.9618	41.2871	105.843	114.468	104.618	-1.0096	1.72e-05	0.0001449	Gcnt3	8	+	76623714	76627187	1960	protein_coding	NA	51	30	40	104	124	115	1.09421	0.679153	0.859944	2.37487	2.5751	2.35451
ENSRNOG00000011092	49.1023	49.0081	40.2549	211.686	163.394	116.445	-1.3938	9.66e-10	1.87e-08	LOC499971	4	+	7157192	7168818	2583	protein_coding	IQ	47	46	39	208	177	128	0.765171	0.790198	0.636219	3.60414	2.78918	1.98859
ENSRNOG00000011093	548.483	754.299	797.873	526.163	484.644	566.759	0.3843	0.0050974	0.02083	Ssna1	3	-	2471319	2471805	314	protein_coding	SS	525	708	773	517	525	623	70.3096	100.048	103.733	73.6926	68.0546	79.6191
ENSRNOG00000011105	187.007	142.763	154.827	83.4532	110.776	117.355	0.52689	0.0093153	0.034039	Arl15	2	+	64824710	65081235	615	protein_coding	ADP-ribosylation	179	134	150	82	120	129	13.4176	10.5985	11.2666	6.54205	8.70656	9.22754
ENSRNOG00000011107	815.934	728.73	885.608	1238.57	1009.91	836.037	-0.32215	0.012385	0.043097	LOC100911216	2	-	111211103	111257642	5046	protein_coding	proprotein	781	684	858	1217	1094	919	6.50862	6.01467	7.16484	10.7946	8.82466	7.30849
ENSRNOG00000011111	1106.37	907.716	1036.31	1331.18	1393.01	1251.78	-0.36854	0.00021998	0.0013894	Cipc	6	+	120260096	120281691	3986	protein_coding	CLOCK-interacting	1059	852	1004	1308	1509	1376	11.1723	9.48429	10.6136	14.687	15.4092	13.8529
ENSRNOG00000011116	2313.03	2151.03	2211.95	1900.09	1920.11	1834.01	0.23484	0.0021197	0.0099922	Snx25	16	+	49076062	49159354	2972	protein_coding	sorting	2214	2019	2143	1867	2080	2016	31.3266	30.1433	30.3836	28.1163	28.4867	27.2208
ENSRNOG00000011123	122.233	133.174	71.2202	230.005	191.088	177.396	-0.7133	0.00061829	0.00345	Fam81a	8	+	76497582	76554483	2892	protein_coding	NA	117	125	69	226	207	195	1.70127	1.91785	1.00535	3.49762	2.9134	2.7058
ENSRNOG00000011124	3905.2	3452.94	3429.92	3045.03	3047.26	2869.27	0.26221	0.00059992	0.0033563	LOC501116	9	+	35861864	35865531	3663	pseudogene	-	3738	3241	3323	2992	3301	3154	42.9129	39.2595	38.2261	36.5584	36.6806	34.5529
ENSRNOG00000011142	5170.37	4786.82	5045.28	6116.51	6132.36	6010.55	-0.27941	1.05e-05	9.3e-05	Cyb5b	19	+	50221836	50255693	2718	protein_coding	cytochrome	4949	4493	4888	6010	6643	6607	76.569	73.3482	75.7789	98.9664	99.4816	97.547
ENSRNOG00000011148	13520.9	12765.6	13583.4	10940.5	10121.2	9999.7	0.3553	1.62e-08	2.59e-07	Ssr3	2	-	175399773	175410993	2906	protein_coding	signal	12942	11982	13160	10750	10964	10992	187.28	182.952	190.821	165.568	153.568	151.789
ENSRNOG00000011151	63.7285	70.316	75.3489	191.332	155.086	222.883	-1.1866	7.48e-09	1.25e-07	Tenm4	1	+	167615228	168094355	8542	protein_coding	teneurin	61	66	73	188	168	245	0.3003	0.342837	0.360105	0.985057	0.80053	1.15097
ENSRNOG00000011153	4663.68	4275.43	4835.75	3592.56	3569.75	3489.7	0.36451	2.58e-07	3.29e-06	Il17ra	4	+	220083472	220106001	3845	protein_coding	interleukin	4464	4013	4685	3530	3867	3836	48.8217	46.3101	51.3428	41.0905	40.9361	40.0351
ENSRNOG00000011155	181.783	236.518	203.339	259.519	297.248	336.598	-0.46898	0.0046353	0.019258	AABR06066254.1	10	+	105227450	105228077	624	pseudogene	-	174	222	197	255	322	370	11.726	15.786	13.303	18.2902	21.0039	23.7945
ENSRNOG00000011156	1745.74	2022.12	1901.27	1584.59	1529.63	1539.25	0.27764	0.0010618	0.0055327	Clstn3	4	-	224064529	224097591	3019	protein_coding	calsyntenin	1671	1898	1842	1557	1657	1692	23.2755	27.8956	25.7095	23.0828	22.3402	22.4904
ENSRNOG00000011157	7293.26	6541.52	6510.97	6078.86	6088.98	5628.47	0.18987	0.0069193	0.02672	Jak1	5	-	123865518	123966233	4291	protein_coding	Janus	6981	6140	6308	5973	6596	6187	68.4139	63.4911	61.944	62.3013	62.5677	57.8603
ENSRNOG00000011167	1890.96	1697.17	1768.12	1313.88	1577.63	1175.36	0.38178	0.0002537	0.0015816	Wdhd1	15	-	27962416	27996815	4215	protein_coding	WD	1810	1593	1713	1291	1709	1292	18.0579	16.7695	17.1248	13.7086	16.5034	12.3005
ENSRNOG00000011170	383.416	445.335	473.769	507.844	596.343	574.946	-0.34443	0.0077436	0.029348	RGD1359634	7	-	120366954	120374272	1383	protein_coding	similar	367	418	459	499	646	632	11.1591	13.4109	13.9848	16.1488	19.0125	18.3381
ENSRNOG00000011193	529.678	486.885	485.123	340.937	312.942	274.737	0.64777	1.6e-06	1.73e-05	Hmgcll1	8	+	82645962	82780148	3160	protein_coding	3-hydroxymethyl-3-methylglutaryl-CoA	507	457	470	335	339	302	6.74693	6.417	6.26725	4.74483	4.36657	3.83512
ENSRNOG00000011203	2347.51	1966.72	2025.13	2869.98	2695.54	2648.21	-0.36394	1.91e-05	0.00015926	Farp1	15	+	109829728	110020013	4564	protein_coding	FERM,	2247	1846	1962	2820	2920	2911	20.7034	17.9469	18.1142	27.6545	26.0415	25.595
ENSRNOG00000011204	1162.78	982.294	916.573	827.408	906.515	732.329	0.29689	0.010475	0.03755	Socs7	10	+	85087048	85118959	1737	protein_coding	NA	1113	922	888	813	982	805	26.9451	23.5523	21.5417	20.9485	23.0112	18.5975
ENSRNOG00000011214	530.723	529.501	697.751	840.639	789.278	984.322	-0.53748	3.1e-05	0.00024634	Polr2f	7	+	120374383	120386016	1850	protein_coding	RNA	508	497	676	826	855	1082	11.5472	11.9203	15.3972	19.9835	18.8115	23.4701
ENSRNOG00000011227	43.8787	52.2043	42.3192	12.2127	12.9238	17.2848	0.94101	0.00043254	0.0025271	Atp1b2	10	-	55951263	55957495	2975	protein_coding	ATPase	42	49	41	12	14	19	0.593673	0.730822	0.580715	0.180533	0.191544	0.256287
ENSRNOG00000011238	1026.97	952.463	844.321	811.125	813.279	639.537	0.30286	0.010817	0.038585	Tiparp	2	+	176688181	176710351	1974	protein_coding	TCDD-inducible	983	894	818	797	881	703	20.9407	20.0952	17.4611	18.0707	18.1659	14.2912
ENSRNOG00000011253	61.6391	36.2234	76.3811	223.899	173.549	153.744	-1.2799	1.34e-08	2.16e-07	RGD1304810	16	-	58998370	59047495	2491	protein_coding	tRNA	59	34	74	220	188	169	0.996009	0.605631	1.25177	3.95286	3.07194	2.72253
ENSRNOG00000011260	457.592	430.419	504.734	642.183	679.425	725.96	-0.52761	9.16e-06	8.23e-05	Cmbl	2	+	104317807	104339571	1144	protein_coding	carboxymethylenebutenolidase	438	404	489	631	736	798	16.1003	15.6696	18.0115	24.6869	26.1866	27.9921
ENSRNOG00000011274	26.1183	34.0926	41.2871	17.3013	7.38505	7.2778	0.7523	0.0051026	0.02084	Cdh8	19	+	6024414	6417023	3123	protein_coding	NA	25	32	40	17	8	8	0.33663	0.454654	0.539702	0.243635	0.104267	0.102796
ENSRNOG00000011276	249.691	233.321	263.205	423.373	444.95	478.515	-0.7909	1.3e-08	2.11e-07	Tmem254	16	+	3783384	3787309	1180	protein_coding	transmembrane	239	219	255	416	482	526	8.51728	8.23502	9.10593	15.7788	16.6262	17.888
ENSRNOG00000011278	1048.91	1078.18	1080.69	857.94	859.436	716.863	0.38332	0.00021067	0.0013368	Stk3	7	-	73793742	74055204	2603	protein_coding	serine/threonine	1004	1012	1047	843	931	788	16.2198	17.2508	16.9488	14.4949	14.5581	12.1482
ENSRNOG00000011280	370.879	297.245	303.46	188.279	249.246	231.98	0.48192	0.002976	0.013249	Mllt3	5	-	110089251	110183696	1535	protein_coding	MLLT3,	355	279	294	185	270	255	9.72535	8.06489	8.07059	5.39419	7.15951	6.66639
ENSRNOG00000011282	11689.5	11717.2	12750.5	10055.1	10108.3	10488.2	0.23511	0.00015047	0.00099595	Ppp2r1a	1	+	61883998	61903234	2201	protein_coding	protein	11189	10998	12353	9880	10950	11529	213.775	221.716	236.493	200.909	202.499	210.199
ENSRNOG00000011287	3936.54	3830.09	4371.27	3572.21	3394.36	3544.29	0.2038	0.0056647	0.022688	Minpp1	1	+	258276252	258301852	2375	protein_coding	multiple	3768	3595	4235	3510	3677	3896	66.7164	67.1642	75.1374	66.1464	63.0171	65.8286
ENSRNOG00000011294	2463.47	2470.65	2268.72	1930.62	1904.42	1956.82	0.30802	5.53e-05	0.00041298	Usp33	2	+	276246709	276280815	3637	protein_coding	ubiquitin	2358	2319	2198	1897	2063	2151	27.2637	28.2918	25.4654	23.3446	23.0879	23.7332
ENSRNOG00000011295	2554.37	2513.27	2642.37	1995.75	2264.44	2231.56	0.24237	0.0021038	0.0099456	Anapc2	3	+	2471941	2483659	2676	protein_coding	anaphase	2445	2359	2560	1961	2453	2453	38.4218	39.1151	40.3107	32.7985	37.3112	36.785
ENSRNOG00000011310	2003.79	2081.78	1731.99	1734.2	1391.16	1484.67	0.32394	0.0012579	0.0064175	Pde10a	1	-	53617430	53846125	3634	protein_coding	phosphodiesterase	1918	1954	1678	1704	1507	1632	24.0763	25.8811	21.1064	22.7661	18.3103	19.5494
ENSRNOG00000011311	2421.68	2744.46	2614.5	1741.32	1846.26	1767.6	0.52675	3.75e-11	9.3e-10	Papss1	2	+	255150454	255224840	2429	protein_coding	3'-phosphoadenosine	2318	2576	2533	1711	2000	1943	40.1302	47.0567	43.9414	31.5272	33.5143	32.1
ENSRNOG00000011315	1624.56	1678	1717.54	1278.26	1174.22	1169	0.45939	7.7e-08	1.1e-06	Med16	7	+	12789464	12801962	2942	protein_coding	mediator	1555	1575	1664	1256	1272	1285	22.2266	23.7542	23.8329	19.1078	17.5984	17.5275
ENSRNOG00000011316	445.055	395.261	397.388	821.302	811.433	652.273	-0.83241	4.38e-11	1.07e-09	Fam167a	15	+	50391387	50405856	3483	protein_coding	family	426	371	385	807	879	717	5.14329	4.72632	4.65772	10.3701	10.2722	8.26085
ENSRNOG00000011323	11.492	15.9809	10.3218	71.2406	32.3096	63.6807	-1.1306	2.53e-05	0.00020379	Lgi3	15	+	55944095	55951223	3319	protein_coding	leucine-rich	11	15	10	70	35	70	0.13937	0.200533	0.126958	0.94396	0.429229	0.84635
ENSRNOG00000011332	501.47	484.754	469.64	598.421	744.967	649.544	-0.42926	0.00040982	0.0024095	Clspn	5	+	148352777	148387685	5052	protein_coding	claspin	480	455	455	588	807	714	3.99542	3.99623	3.79502	5.20927	6.50187	5.67145
ENSRNOG00000011338	590.273	671.198	653.368	436.603	547.417	522.182	0.32587	0.0086722	0.032147	Cecr5	4	-	220134732	220167528	1890	protein_coding	haloacid	565	630	633	429	593	574	12.5711	14.7905	14.1126	10.1592	12.7709	12.1873
ENSRNOG00000011343	243.422	265.283	232.24	812.143	701.58	727.78	-1.5013	5.75e-32	1.03e-29	Ldb3	16	-	9203392	9266393	5825	protein_coding	NA	233	249	225	798	760	800	2.61352	2.94704	2.52891	9.52687	8.25137	8.56315
ENSRNOG00000011346	15.671	5.32697	11.3539	55.9747	21.232	27.2917	-0.71091	0.0077928	0.029467	Ehd2	1	-	79112280	79130529	2027	protein_coding	EH-domain	15	5	11	55	23	30	0.311188	0.109451	0.228668	1.21443	0.461851	0.593918
ENSRNOG00000011348	403.266	418.7	362.294	234.076	264.016	298.39	0.52462	0.00036112	0.0021642	Snx14	8	-	95519167	95583948	2778	protein_coding	sorting	386	393	351	230	286	328	5.84306	6.27716	5.32404	3.7056	4.19046	4.73806
ENSRNOG00000011351	401.176	438.942	389.131	673.732	656.347	601.328	-0.6173	3.01e-07	3.79e-06	Mat1a	16	+	18511779	18578745	2336	protein_coding	methionine	384	412	377	662	711	661	6.91263	7.82577	6.80041	12.6838	12.3887	11.355
ENSRNOG00000011352	2176.17	2196.84	2268.72	2993.12	2793.4	2775.57	-0.35921	1.04e-06	1.17e-05	Furin	1	-	143137723	143150202	4264	protein_coding	furin	2083	2062	2198	2941	3026	3051	20.5427	21.4573	21.7209	30.8703	28.8855	28.7134
ENSRNOG00000011363	171.336	201.36	203.339	124.162	113.545	120.993	0.59135	0.0013215	0.0066962	Napepld	4	+	9983118	10003406	1191	protein_coding	N-acyl	164	189	197	122	123	133	5.79051	7.0413	6.96981	4.5847	4.2036	4.48125
ENSRNOG00000011365	2219.01	2168.08	2404.97	3605.79	3374.05	3577.04	-0.62364	7.03e-17	3.64e-15	Emb	2	+	68054520	68107903	1475	protein_coding	NA	2124	2035	2330	3543	3655	3932	60.5547	61.2174	66.5626	107.508	100.861	106.975
ENSRNOG00000011375	2601.38	2224.54	2367.81	1904.16	1818.57	1718.47	0.39283	3.84e-06	3.78e-05	Tsc2	10	-	13778991	13813550	5653	protein_coding	TSC	2490	2088	2294	1871	1970	1889	18.7416	16.5827	17.3014	14.9885	14.3521	13.5679
ENSRNOG00000011377	958.018	686.114	771.036	618.775	593.574	522.182	0.44868	0.00053668	0.0030483	Socs4	15	+	27997125	28011599	2004	protein_coding	suppressor	917	644	747	608	643	574	19.2423	14.2591	15.7069	13.579	13.0599	11.4941
ENSRNOG00000011398	689.522	750.038	797.873	1066.57	840.973	1068.93	-0.39144	0.0007292	0.0039633	Trmt61a	6	-	144259958	144265948	1834	protein_coding	tRNA	660	704	773	1048	911	1175	15.1332	17.0324	17.7601	25.5755	20.2184	25.7097
ENSRNOG00000011407	115.965	93.7547	84.6385	142.481	159.702	151.014	-0.51836	0.010055	0.036325	Pragmin	16	-	59345052	59397741	4759	protein_coding	PEAK1	111	88	82	140	173	166	0.980827	0.820483	0.726047	1.31666	1.47965	1.39975
ENSRNOG00000011417	7504.3	6597.99	6467.62	4635.73	4352.57	4141.98	0.63458	8.06e-17	4.15e-15	Pde3b	1	+	190865614	191050207	4389	protein_coding	phosphodiesterase	7183	6193	6266	4555	4715	4553	68.8217	62.6092	60.1577	46.45	43.7265	41.6285
ENSRNOG00000011420	2133.34	2252.24	2218.15	1760.66	1616.4	1615.67	0.39483	6.55e-07	7.67e-06	Mtmr7	16	+	54469056	54560062	2669	protein_coding	myotubularin	2042	2114	2149	1730	1751	1776	32.1731	35.1446	33.9277	29.0108	26.7033	26.7026
ENSRNOG00000011421	7633.84	7231.9	8061.3	6036.11	6275.45	6449.95	0.28477	1.76e-05	0.00014782	Smap2	5	-	143678526	143724570	2843	protein_coding	small	7307	6788	7810	5931	6798	7090	108.08	105.942	115.755	93.3714	97.3268	100.076
ENSRNOG00000011422	2491.68	2058.34	2217.12	1514.37	1580.4	1427.36	0.56485	3.94e-10	8.12e-09	Atmin	19	+	60273787	60290987	4796	protein_coding	-	2385	1932	2148	1488	1712	1569	20.9119	17.8744	18.8722	13.8863	14.5296	13.1281
ENSRNOG00000011427	148.352	136.37	105.282	363.327	356.329	283.834	-1.198	8.84e-12	2.45e-10	Hr	15	+	55968992	55984793	5189	protein_coding	HR,	142	128	102	357	386	312	1.15077	1.09453	0.828291	3.07927	3.02783	2.41285
ENSRNOG00000011439	446.1	475.166	485.123	372.486	353.559	390.272	0.31338	0.013959	0.047401	Grk5	1	+	289603945	289797677	2329	protein_coding	G	427	446	470	366	383	429	7.70981	8.49705	8.50344	7.03355	6.69356	7.39174
ENSRNOG00000011440	208.946	224.798	179.599	317.529	278.786	272.008	-0.45142	0.0050636	0.02072	Ccdc39	2	-	139933459	139971211	3865	protein_coding	coiled-coil	200	211	174	312	302	299	2.17603	2.42234	1.89699	3.613	3.18043	3.10442
ENSRNOG00000011451	1623.51	1692.91	1710.32	2233.9	1995.81	1906.78	-0.27994	0.0010668	0.0055511	Lrp3	1	-	92579059	92593301	3892	protein_coding	LDL	1554	1589	1657	2195	2162	2096	16.7905	18.1156	17.9397	25.242	22.6105	21.6111
ENSRNOG00000011458	2423.77	2174.47	2361.62	2022.21	2023.5	1868.57	0.22974	0.0042151	0.017811	Zfp592	1	+	143779196	143815984	7207	protein_coding	NA	2320	2041	2288	1987	2192	2054	13.5369	12.5658	13.3773	12.3397	12.3798	11.4368
ENSRNOG00000011474	638.33	566.79	600.727	1277.24	1203.76	1155.35	-0.97249	6.77e-22	5.76e-20	Ppp1r3b	16	-	60089267	60101512	4333	protein_coding	protein	611	532	582	1255	1304	1270	5.92977	5.44786	5.65979	12.9634	12.2495	11.7618
ENSRNOG00000011475	139.994	120.39	70.188	249.342	160.625	208.327	-0.72264	0.0007839	0.0042251	Srcin1	10	-	85248782	85306184	4763	protein_coding	SRC	134	113	68	245	174	229	1.18307	1.05269	0.601582	2.30223	1.48695	1.92936
ENSRNOG00000011476	184.917	189.64	186.824	134.339	124.623	121.903	0.48796	0.0069311	0.026752	Nars2	1	+	168135529	168218290	1419	protein_coding	asparaginyl-tRNA	177	178	181	132	135	134	5.24537	5.56596	5.3748	4.16346	3.87239	3.7895
ENSRNOG00000011484	15.671	21.3079	21.6757	52.9216	28.6171	55.4932	-0.67598	0.011546	0.04067	LOC680700	5	-	143726192	143726968	666	protein_coding	-	15	20	21	52	31	61	0.947114	1.33247	1.32865	3.49456	1.89459	3.67549
ENSRNOG00000011489	2563.77	2642.18	2586.63	2134.16	1980.12	2086	0.32359	1.19e-05	0.00010371	R3hdm4	7	+	12781190	12788308	1785	protein_coding	R3H	2454	2480	2506	2097	2145	2293	57.8125	61.6476	59.1574	52.5803	48.9122	51.5496
ENSRNOG00000011490	206.857	243.975	269.398	679.839	793.893	958.85	-1.6178	7e-29	1.09e-26	LOC100361444	8	+	22911000	22912745	597	protein_coding	angiopoietin-like	198	229	261	668	860	1054	13.9468	17.0202	18.4218	50.0801	58.6344	70.8476
ENSRNOG00000011494	3660.73	3834.35	4093.61	4242.89	4258.41	4756.04	-0.1903	0.011494	0.040517	Rpl36a	X	+	105292221	105294934	669	protein_coding	ribosomal	3504	3599	3966	4169	4613	5228	220.254	238.703	249.8	278.913	280.663	313.595
ENSRNOG00000011501	1005.03	1025.97	970.246	866.082	737.582	853.322	0.27814	0.0065679	0.025596	Atp1b3	8	-	103638324	103669634	1818	protein_coding	ATPase	962	963	940	851	799	938	22.2519	23.5036	21.7871	20.9507	17.8888	20.7047
ENSRNOG00000011504	2215.87	1593.83	1906.43	669.661	755.122	630.439	1.4039	9.67e-34	2e-31	Akap2	5	+	79017798	79123673	3843	protein_coding	A-kinase	2121	1496	1847	658	818	693	41.1592	30.632	35.9149	13.5903	15.3646	12.8332
ENSRNOG00000011507	2051.85	2246.92	2030.29	2807.9	2336.45	2477.18	-0.26062	0.0027866	0.012549	Pick1	7	+	120459071	120478332	1706	protein_coding	protein	1964	2109	1967	2759	2531	2723	48.4114	54.853	48.5838	72.3828	60.3867	64.0513
ENSRNOG00000011513	2058.12	2058.34	2015.84	1643.62	1437.32	1693.91	0.35166	4.23e-05	0.00032403	Gla	X	-	105295029	105306686	2389	protein_coding	galactosidase,	1970	1932	1953	1615	1557	1862	34.6765	35.8834	34.4471	30.2565	26.5278	31.2768
ENSRNOG00000011518	18.8051	33.0272	27.8688	205.58	203.089	149.195	-2.1192	1.61e-20	1.23e-18	Dusp26	16	-	64455739	64463016	1599	protein_coding	dual	18	31	27	202	220	164	0.473379	0.860233	0.711511	5.65413	5.60018	4.1158
ENSRNOG00000011519	361.477	387.804	372.616	530.233	591.727	519.453	-0.51773	3.6e-05	0.00028152	Orc5	4	+	9162486	9226334	2086	protein_coding	origin	346	364	361	521	641	571	6.97504	7.74265	7.29221	11.1786	12.5075	10.9845
ENSRNOG00000011524	2142.74	1989.09	1843.47	1627.34	1681.02	1414.62	0.3291	0.00039275	0.0023221	Mkln1	4	+	58448153	58570396	2441	protein_coding	NA	2051	1867	1786	1599	1821	1555	35.3332	33.9375	30.8305	29.3186	30.3648	25.5636
ENSRNOG00000011526	765.787	567.855	670.915	1026.88	1188.99	909.725	-0.60354	1.64e-06	1.76e-05	Pcsk6	1	+	127884080	128033742	3883	protein_coding	proprotein	733	533	650	1009	1288	1000	7.93819	6.09063	7.05362	11.6302	13.5013	10.3346
ENSRNOG00000011530	213.125	186.444	220.886	387.752	374.792	311.126	-0.7171	4.32e-06	4.2e-05	Fam188b	4	+	150080080	150184008	2401	protein_coding	MINDY	204	175	214	381	406	342	4.87696	4.41443	5.12642	9.69442	9.39482	7.80224
ENSRNOG00000011535	1252.63	1125.06	1140.56	1666.01	1614.56	1789.43	-0.51235	9.13e-09	1.51e-07	Gcsh	19	-	60313300	60324057	1247	protein_coding	glycine	1199	1056	1105	1637	1749	1967	40.4332	37.5751	37.339	58.755	57.0889	63.299
ENSRNOG00000011543	785.637	736.187	813.355	538.375	556.648	539.467	0.49311	5.05e-06	4.82e-05	Fam118b	8	-	36435180	36456913	1547	protein_coding	family	752	691	788	529	603	593	20.4415	19.8194	21.4636	15.3048	15.8655	15.3824
ENSRNOG00000011572	2864.65	2947.95	2987.12	2509.7	2453.68	2486.28	0.23625	0.00069501	0.003807	Klc1	6	+	145338402	145370499	1824	protein_coding	kinesin	2742	2767	2894	2466	2658	2733	64.345	68.5131	68.0498	61.5911	60.3733	61.2013
ENSRNOG00000011582	6432.4	6208.05	6137.32	8083.77	7056.42	7414.26	-0.2599	0.00015187	0.001004	Rab3d	8	-	22975024	22984052	2202	protein_coding	RAB3D,	6157	5827	5946	7943	7644	8150	117.581	117.417	113.782	161.447	141.297	148.525
ENSRNOG00000011585	424.16	318.553	233.272	478.33	573.265	445.765	-0.54887	0.0012099	0.0061958	Fat3	8	-	14504021	14593187	9877	protein_coding	FAT	406	299	226	470	621	490	1.72857	1.34323	0.964161	2.12978	2.55914	1.99081
ENSRNOG00000011587	4245.78	4579.06	4251.54	5496.72	5488.02	5222.73	-0.30489	4.58e-06	4.42e-05	Adcy6	X	-	114774390	114794509	5926	protein_coding	NA	4064	4298	4119	5401	5945	5741	28.8388	32.1816	29.2885	40.792	40.8337	38.8763
ENSRNOG00000011588	1540.98	1477.7	1333.57	1087.95	1098.53	1107.14	0.39015	1.81e-05	0.00015166	Rnf146	1	+	32297192	32307783	1871	protein_coding	ring	1475	1387	1292	1069	1190	1217	33.1515	32.8931	29.0975	25.5721	25.8882	26.1021
ENSRNOG00000011589	732.356	819.288	828.838	670.679	622.191	608.606	0.31079	0.0042814	0.01803	Camk2d	2	+	250252085	250485218	4795	protein_coding	calcium/calmodulin-dependent	701	769	803	659	674	669	6.26	7.24603	7.18544	6.26354	5.82585	5.70107
ENSRNOG00000011611	3201.05	2805.18	2896.29	2175.89	2272.75	2006.85	0.45275	3.58e-08	5.39e-07	Mapk1ip1l	15	+	28019022	28042563	1943	protein_coding	mitogen-activated	3064	2633	2806	2138	2462	2206	92.9631	84.2928	85.3082	69.041	72.3024	63.8707
ENSRNOG00000011616	15.671	13.8501	29.9331	82.4355	71.0812	47.3057	-1.0287	0.0001001	0.000696	Slc26a5	4	+	9822682	9861708	2235	protein_coding	solute	15	13	29	81	77	52	0.282227	0.258088	0.546748	1.62207	1.4023	0.933652
ENSRNOG00000011619	645.643	533.763	526.41	326.689	342.482	312.945	0.74507	1.86e-08	2.94e-07	Myo9a	8	+	64373611	64534630	7881	protein_coding	myosin	618	501	510	321	371	344	3.29756	2.82071	2.72681	1.823	1.91611	1.75161
ENSRNOG00000011622	856.679	907.716	876.318	1051.31	1081.91	1079.84	-0.27447	0.0032287	0.014225	Echdc1	1	-	32308393	32350239	1863	protein_coding	ethylmalonyl-CoA	820	852	849	1033	1172	1187	18.5091	20.2922	19.2027	24.8171	25.6061	25.568
ENSRNOG00000011623	918.318	936.482	846.385	625.899	689.579	593.141	0.48004	8.3e-06	7.54e-05	Rab3c	2	-	60628055	60843345	997	protein_coding	RAB3C,	879	879	820	615	747	652	37.0748	39.1198	34.6565	27.6085	30.4968	26.2429
ENSRNOG00000011633	273.719	300.441	296.235	660.502	660.962	636.807	-1.1049	3.04e-19	2.01e-17	Parvb	7	+	63181011	63267688	1997	protein_coding	NA	262	282	287	649	716	700	5.51707	6.26576	6.05578	14.5455	14.5936	14.0663
ENSRNOG00000011636	1397.85	1505.4	1469.82	1238.57	1161.3	1123.51	0.30345	0.00058013	0.0032553	Dennd6a	16	+	2252208	2302165	3895	protein_coding	DENN	1338	1413	1424	1217	1258	1235	14.4455	16.0967	15.4053	13.9845	13.1462	12.7239
ENSRNOG00000011646	232.975	277.003	214.693	424.39	371.099	396.64	-0.65791	1.05e-05	9.3e-05	Rem2	15	+	37006429	37010908	1810	protein_coding	RRAD	223	260	208	417	402	436	5.18097	6.37379	4.84229	10.3115	9.04015	9.66645
ENSRNOG00000011652	2001.7	1960.33	2029.26	1698.58	1777.95	1709.37	0.20389	0.0079262	0.029903	Sppl2a	3	-	125887346	125929935	3282	protein_coding	signal	1916	1840	1966	1669	1926	1879	24.5495	24.8761	25.2413	22.7604	23.8861	22.9746
ENSRNOG00000011653	3350.45	3112.02	3087.24	3706.55	3732.22	3479.7	-0.1897	0.0079677	0.030029	Fam21c	4	+	214084983	214143362	4256	protein_coding	WASH	3207	2921	2991	3642	4043	3825	31.6871	30.4532	29.6129	38.3002	38.6661	36.0652
ENSRNOG00000011655	1397.85	1215.61	1206.61	1047.24	1145.61	910.635	0.28771	0.0068033	0.026375	Dcaf10	5	+	65409106	65446189	5066	protein_coding	DDB1	1338	1141	1169	1029	1241	1001	11.1065	9.99363	9.72334	9.09103	9.97091	7.92918
ENSRNOG00000011661	2772.71	3210.03	3097.56	2703.07	2537.69	2614.55	0.20464	0.009014	0.033183	Hnrnph2	X	+	105308639	105312215	1575	protein_coding	heterogeneous	2654	3013	3001	2656	2749	2874	70.8607	84.8831	80.2882	75.4763	71.0432	73.226
ENSRNOG00000011667	973.688	1151.69	1032.18	711.388	783.739	788.731	0.44848	1.77e-05	0.00014858	Fastk	4	+	7271939	7275953	1609	protein_coding	Fas-activated	932	1081	1000	699	849	867	24.3582	29.8107	26.1885	19.4439	21.4773	21.6233
ENSRNOG00000011697	2831.22	2210.69	2282.14	1732.16	1922.88	1586.56	0.46458	5.66e-06	5.37e-05	Zfp827	19	-	43282075	43457175	3336	protein_coding	zinc	2710	2075	2211	1702	2083	1744	49.656	40.1179	40.595	33.1925	36.9432	30.4946
ENSRNOG00000011705	2003.79	2094.57	2212.99	2390.63	2314.29	2573.61	-0.20115	0.011671	0.041035	Stmn2	2	-	115167506	115215213	1846	protein_coding	stathmin	1918	1966	2144	2349	2507	2829	43.692	47.2557	48.9395	56.9527	55.2778	61.4979
ENSRNOG00000011716	1.04473	1.06539	4.12871	20.3545	18.4626	7.2778	-0.60801	0.0091109	0.033457	Degs2	6	-	141762045	141778676	1284	protein_coding	delta(4)-desaturase,	1	1	4	20	20	8	0.0327507	0.0345571	0.131269	0.697153	0.634006	0.250025
ENSRNOG00000011723	234.02	201.36	232.24	571.96	538.186	590.411	-1.2571	1.52e-20	1.16e-18	Slc44a3	2	-	243077593	243151810	1981	protein_coding	solute	224	189	225	562	583	649	4.75498	4.23331	4.78591	12.6974	11.9788	13.1468
ENSRNOG00000011728	3144.64	2870.17	3193.55	2594.17	2666	2490.83	0.24373	0.0011922	0.00612	Fto	19	-	27840262	28182203	3379	protein_coding	FTO,	3010	2694	3094	2549	2888	2738	37.4596	35.3763	38.5832	33.7633	34.7886	32.5165
ENSRNOG00000011734	474.307	532.697	556.343	392.841	365.56	448.494	0.34928	0.0079721	0.030038	Vti1b	6	-	115026970	115040094	737	protein_coding	NA	454	500	539	386	396	493	25.9044	30.1027	30.8168	23.4414	21.8704	26.8435
ENSRNOG00000011745	6585.98	6432.85	6924.87	5703.32	5846.19	5994.18	0.18235	0.0039558	0.016874	Psma1	1	-	190708745	190719764	1174	protein_coding	proteasome	6304	6038	6709	5604	6333	6589	225.805	228.206	240.8	213.645	219.568	225.222
ENSRNOG00000011751	2448.85	2408.86	2321.37	1823.76	2005.04	1874.03	0.3249	2.69e-05	0.00021602	Ncdn	5	-	148539983	148549743	3635	protein_coding	neurochondrin	2344	2261	2249	1792	2172	2060	27.1168	27.5993	26.0706	22.0646	24.3211	22.7416
ENSRNOG00000011762	426.25	402.719	363.326	273.767	290.787	310.216	0.41338	0.0032244	0.014214	Elf1	15	+	65490135	65531085	2504	protein_coding	E74	408	378	352	269	315	341	6.8519	6.69823	5.92345	4.80818	5.12041	5.46486
ENSRNOG00000011774	706.238	672.264	741.103	900.684	1021.91	970.676	-0.43202	2.88e-05	0.00023047	Fblim1	5	-	163841377	163867441	1414	protein_coding	filamin	676	631	718	885	1107	1067	20.104	19.8008	21.3964	28.0128	31.8659	30.2813
ENSRNOG00000011784	198.499	122.52	176.502	206.598	296.325	263.82	-0.53337	0.0050437	0.020676	Mocs1	9	-	12426598	12446849	1579	protein_coding	molybdenum	190	115	171	203	321	290	5.06007	3.23161	4.56331	5.75409	8.27468	7.37013
ENSRNOG00000011794	2.08946	8.52315	0	15.2658	29.5402	14.5556	-0.59686	0.01253	0.043449	Tcea3	5	+	158368889	158402119	1212	protein_coding	transcription	2	8	0	15	32	16	0.0693925	0.29288	0	0.553926	1.07467	0.529757
ENSRNOG00000011796	581.915	598.752	716.331	908.826	811.433	1061.65	-0.52171	2.35e-05	0.00019114	C1r	4	+	224144564	224154807	2095	protein_coding	complement	557	562	694	893	879	1167	11.1804	11.903	13.9586	19.0779	17.0778	22.3535
ENSRNOG00000011800	314.464	466.643	332.361	234.076	178.164	221.063	0.72129	2.6e-05	0.00020963	F3	2	+	243348430	243360438	1768	protein_coding	coagulation	301	438	322	230	193	243	7.15928	10.9925	7.67432	5.82249	4.44327	5.51548
ENSRNOG00000011804	1344.57	1509.66	1551.36	1322.02	1146.53	1139.89	0.27884	0.0040526	0.017223	Stx12	5	-	154712006	154740248	2313	protein_coding	syntaxin	1287	1417	1503	1299	1242	1253	23.3985	27.183	27.381	25.136	21.8562	21.7387
ENSRNOG00000011841	1515.9	1525.64	1211.78	645.236	788.355	685.023	0.9579	3.68e-17	1.99e-15	Map2	9	-	73841103	73922677	5826	protein_coding	microtubule-associated	1451	1432	1174	634	854	753	13.7643	14.3334	11.1593	6.4011	7.8413	6.81642
ENSRNOG00000011853	2462.43	2449.34	2539.15	3257.73	3132.19	3006.64	-0.32849	4.49e-06	4.34e-05	Mbd2	18	+	64990486	65060940	1624	protein_coding	methyl-CpG	2357	2299	2460	3201	3393	3305	61.0321	62.8139	63.8286	88.2191	85.0405	81.6666
ENSRNOG00000011855	20.8946	7.45776	12.3861	45.7975	46.1566	34.5695	-0.82074	0.0023119	0.010745	Tmem200a	1	+	21819548	21820021	456	protein_coding	-	20	7	12	45	50	38	1.84438	0.681139	1.10888	4.41683	4.46307	3.34409
ENSRNOG00000011858	394.908	317.488	259.076	123.144	169.856	115.535	1.0737	9.23e-09	1.53e-07	Unc5d	16	+	66680943	67223786	2877	protein_coding	unc-5	378	298	251	121	184	127	5.52506	4.59599	3.67621	1.88238	2.60319	1.77143
ENSRNOG00000011861	8.35784	1.06539	5.16088	26.4608	20.3089	33.6598	-0.82624	0.001461	0.0072889	Aadat	16	-	32665787	32702406	1807	protein_coding	aminoadipate	8	1	5	26	22	37	0.186173	0.0245553	0.116595	0.643988	0.495556	0.82168
ENSRNOG00000011875	12191	13327	13559.7	16528.8	15913.9	16829	-0.32978	1.66e-07	2.22e-06	Slc2a2	2	+	134112905	134144457	2572	protein_coding	solute	11669	12509	13137	16241	17239	18499	190.787	215.801	215.224	282.621	272.816	288.627
ENSRNOG00000011879	3084.04	2535.64	2005.52	2182	2122.28	1860.39	0.29166	0.012631	0.043647	Nfat5	19	-	49315752	49403632	13565	protein_coding	nuclear	2952	2380	1943	2144	2299	2045	9.15128	7.78502	6.03558	7.07405	6.89838	6.04968
ENSRNOG00000011885	512.962	433.615	541.893	724.618	771.738	802.377	-0.59479	5.79e-07	6.87e-06	Rhpn2	1	+	92723895	92784983	3185	protein_coding	rhophilin,	491	407	525	712	836	882	6.48272	5.67006	6.9457	10.0054	10.6838	11.1127
ENSRNOG00000011891	8892.74	9550.19	9528.02	8352.45	8094.02	8658.76	0.15379	0.014022	0.047571	Atp6v1b2	16	-	22221014	22244664	2692	protein_coding	ATPase	8512	8964	9231	8207	8768	9518	132.966	147.751	144.491	136.45	132.573	141.883
ENSRNOG00000011893	13923.1	13732.9	14640.4	16387.4	16143.7	18054.4	-0.25446	7.85e-05	0.00056117	Rps3a	2	-	204831067	204835622	1049	protein_coding	ribosomal	13327	12890	14184	16102	17488	19846	534.247	545.23	569.757	687.017	678.567	759.201
ENSRNOG00000011895	541.17	538.024	521.249	686.963	721.889	667.738	-0.35937	0.0011082	0.0057424	SAAL1	1	-	103793445	103816239	1836	protein_coding	similar	518	505	505	675	782	734	11.8643	12.2045	11.59	16.4549	17.3365	16.0429
ENSRNOG00000011900	1893.05	1944.34	1561.68	1457.38	1472.4	1426.45	0.29965	0.0015632	0.0077163	Fmr1	1	-	150408231	150445610	4219	protein_coding	NA	1812	1825	1513	1432	1595	1568	18.0607	19.1936	15.1111	15.1914	15.3879	14.9141
ENSRNOG00000011904	218.349	265.283	217.789	150.623	146.778	169.209	0.5182	0.0028417	0.012761	Trappc4	8	-	47342732	47345957	951	protein_coding	trafficking	209	249	211	148	159	186	9.24168	11.6177	9.34907	6.96537	6.80526	7.84859
ENSRNOG00000011912	248.646	247.171	198.178	657.449	580.65	662.28	-1.3513	9.03e-23	8.19e-21	Tmem38a	16	-	18822745	18837486	1448	protein_coding	transmembrane	238	232	192	646	629	728	6.91184	7.10922	5.58726	19.9676	17.6811	20.1754
ENSRNOG00000011921	745.937	616.863	594.534	333.813	335.097	329.32	0.91189	1.74e-12	5.25e-11	Dusp4	16	-	60750785	60760965	1188	protein_coding	dual	714	579	576	328	363	362	25.2736	21.6254	20.4302	12.3572	12.4371	12.2279
ENSRNOG00000011927	1179.5	1135.71	978.504	2331.6	2005.04	1979.56	-0.90661	3.43e-20	2.55e-18	Sdc3	5	+	152628005	152658676	2805	protein_coding	syndecan	1129	1066	948	2291	2172	2176	16.9257	16.8627	14.241	36.5557	31.5177	31.1304
ENSRNOG00000011931	1374.86	1280.6	1277.83	1784.07	1891.5	1917.7	-0.4957	2.74e-09	4.93e-08	Smarca2	1	+	251867337	252034211	4945	protein_coding	SWI/SNF	1316	1202	1238	1753	2049	2108	11.1911	10.7855	10.5492	15.8664	16.8657	17.1066
ENSRNOG00000011937	1975.58	2001.88	1939.46	2475.1	2311.52	2203.35	-0.23499	0.0026739	0.012132	Sgtb	2	+	53314248	53350721	4240	protein_coding	small	1891	1879	1879	2432	2504	2422	18.7547	19.6636	18.6736	25.6721	24.0379	22.9228
ENSRNOG00000011944	2163.64	1964.59	2128.35	2974.8	2900.48	3075.78	-0.50634	1.8e-11	4.75e-10	Snx10	4	+	145977454	146040122	1396	protein_coding	sorting	2071	1844	2062	2923	3142	3381	62.3849	58.6109	62.24	93.7144	91.6113	97.1894
ENSRNOG00000011951	2208.56	2071.13	2248.08	1788.14	2068.74	1564.73	0.25881	0.0081283	0.030519	Plk2	2	+	60970300	60976058	2770	protein_coding	polo-like	2114	1944	2178	1757	2241	1720	32.093	31.14	33.1318	28.3893	32.9299	24.9177
ENSRNOG00000011956	1831.41	1859.11	2142.8	1606.98	1636.71	1686.63	0.23612	0.0065899	0.025663	Aktip	19	+	28354290	28364162	1704	protein_coding	AKT	1753	1745	2076	1579	1773	1854	43.2611	45.439	51.3362	41.474	42.3514	43.6616
ENSRNOG00000011967	410.579	382.477	343.715	237.129	303.71	173.757	0.59153	0.00063574	0.0035288	Nphp4	5	+	173212951	173298420	5037	protein_coding	nephrocystin	393	359	333	233	329	191	3.281	3.16246	2.78573	2.07036	2.65859	1.52167
ENSRNOG00000011969	1159.65	1092.03	941.345	742.937	646.192	658.641	0.61299	3.21e-08	4.87e-07	Dock9	15	-	111337693	111600206	9363	protein_coding	dedicator	1110	1025	912	730	700	724	4.98532	4.85749	4.10437	3.48956	3.04306	3.10301
ENSRNOG00000011989	1599.48	1836.74	1822.82	1128.65	1074.53	1108.04	0.64848	5.1e-13	1.64e-11	Vat1l	19	+	57347972	57515078	3736	protein_coding	vesicle	1531	1724	1766	1109	1164	1218	17.2373	20.4809	19.9235	13.2894	12.685	13.0863
ENSRNOG00000011992	4.17892	9.58855	9.28959	27.4785	20.3089	30.0209	-0.69199	0.0090413	0.03326	Slc18a1	16	+	22256519	22289704	2361	protein_coding	solute	4	9	9	27	22	33	0.0712441	0.169141	0.160625	0.511836	0.379276	0.560889
ENSRNOG00000011994	2571.08	2698.64	2668.18	3512.16	3337.12	3726.23	-0.40618	2.8e-08	4.28e-07	Perp	1	+	15786756	15799199	1869	protein_coding	PERP,	2461	2533	2585	3451	3615	4096	55.3716	60.1352	58.2797	82.6416	78.7276	87.9447
ENSRNOG00000012001	3033.9	3008.67	3022.21	2166.73	2347.52	2151.5	0.43509	2.67e-09	4.82e-08	Vps37a	16	-	54564705	54602075	1715	protein_coding	VPS37A,	2904	2824	2928	2129	2543	2365	71.2062	73.064	71.9405	55.5616	60.3546	55.3383
[truncated: 2,689 more rows]

## Sheet: CCIB vs IB
Gene_ID	CCIB_3	CCIB_4	CCIB_5	IB_2	IB_3	IB_4	log2FoldChange	pvalue	padj	GeneName	gene_chr	gene_strand	gene_start	gene_end	gene_length	gene_biotype	gene_description	CCIB_3_readcount	CCIB_4_readcount	CCIB_5_readcount	IB_2_readcount	IB_3_readcount	IB_4_readcount	CCIB_3_fpkm	CCIB_4_fpkm	CCIB_5_fpkm	IB_2_fpkm	IB_3_fpkm	IB_4_fpkm
[truncated: 5,430 more rows]

[truncated: 2 more sheets: CCIB vs VC, CCVC vs VC]
